# Supplementary material for: Noninvasive electromyometrial imaging of human uterine maturation during term labor
Source: Nat Commun. 2023 Mar 14;14:1198. doi: 10.1038/s41467-023-36440-0 (PMC10015052; doi:10.1038/s41467-023-36440-0)
Supplement: Supplementary file 4 — Source data file [file 41467_2023_36440_MOESM4_ESM.xlsx]

## Sheet: Fig2a_RepresentitaveBodyEMG
Body surface EMG
time(s)	BodyEMG(mv)
-20	-0.00386501
-19.9902	-0.00403511
-19.9805	-0.00419383
-19.9707	-0.00434031
-19.9609	-0.00447372
-19.9512	-0.00459328
-19.9414	-0.00469824
-19.9317	-0.00478793
-19.9219	-0.0048617
-19.9121	-0.00491896
-19.9024	-0.00495921
-19.8926	-0.00498196
-19.8828	-0.00498682
-19.8731	-0.00497344
-19.8633	-0.00494153
-19.8535	-0.0048909
-19.8438	-0.00482139
-19.834	-0.00473292
-19.8242	-0.00462549
-19.8145	-0.00449914
-19.8047	-0.004354
-19.7949	-0.00419028
-19.7852	-0.00400822
-19.7754	-0.00380817
-19.7656	-0.00359051
-19.7559	-0.00335572
-19.7461	-0.00310431
-19.7363	-0.00283687
-19.7266	-0.00255406
-19.7168	-0.00225658
-19.707	-0.00194521
-19.6973	-0.00162075
-19.6875	-0.00128409
-19.6777	-0.000936144
-19.668	-0.00057788
-19.6582	-0.000210308
-19.6484	0.000165521
-19.6387	0.00054852
-19.6289	0.000937572
-19.6192	0.00133153
-19.6094	0.00172922
-19.5996	0.00212944
-19.5899	0.00253099
-19.5801	0.00293264
-19.5703	0.00333316
-19.5606	0.00373131
-19.5508	0.00412586
-19.541	0.00451556
-19.5313	0.00489919
-19.5215	0.00527553
-19.5117	0.0056434
-19.502	0.0060016
-19.4922	0.00634899
-19.4824	0.00668443
-19.4727	0.00700685
-19.4629	0.00731518
-19.4531	0.0076084
-19.4434	0.00788554
-19.4336	0.00814568
-19.4238	0.00838794
-19.4141	0.00861151
-19.4043	0.0088156
-19.3945	0.00899952
-19.3848	0.00916263
-19.375	0.00930434
-19.3652	0.00942413
-19.3555	0.00952157
-19.3457	0.00959627
-19.3359	0.00964793
-19.3262	0.00967631
-19.3164	0.00968127
-19.3067	0.0096627
-19.2969	0.00962061
-19.2871	0.00955505
-19.2774	0.00946618
-19.2676	0.00935419
-19.2578	0.00921938
-19.2481	0.00906211
-19.2383	0.00888281
-19.2285	0.00868199
-19.2188	0.00846023
-19.209	0.00821815
-19.1992	0.00795647
-19.1895	0.00767596
-19.1797	0.00737745
-19.1699	0.00706183
-19.1602	0.00673004
-19.1504	0.00638308
-19.1406	0.00602198
-19.1309	0.00564785
-19.1211	0.00526181
-19.1113	0.00486503
-19.1016	0.00445871
-19.0918	0.00404409
-19.082	0.00362243
-19.0723	0.003195
-19.0625	0.00276312
-19.0527	0.00232807
-19.043	0.0018912
-19.0332	0.00145382
-19.0234	0.00101725
-19.0137	0.000582813
-19.0039	0.000151823
-18.9942	-0.000274428
-18.9844	-0.000694661
-18.9746	-0.00110762
-18.9649	-0.00151208
-18.9551	-0.00190683
-18.9453	-0.00229072
-18.9356	-0.00266263
-18.9258	-0.00302146
-18.916	-0.00336618
-18.9063	-0.00369581
-18.8965	-0.00400942
-18.8867	-0.00430612
-18.877	-0.0045851
-18.8672	-0.0048456
-18.8574	-0.00508694
-18.8477	-0.00530848
-18.8379	-0.00550968
-18.8281	-0.00569005
-18.8184	-0.00584917
-18.8086	-0.00598671
-18.7988	-0.0061024
-18.7891	-0.00619606
-18.7793	-0.00626758
-18.7695	-0.00631691
-18.7598	-0.00634411
-18.75	-0.00634928
-18.7402	-0.00633262
-18.7305	-0.0062944
-18.7207	-0.00623497
-18.7109	-0.00615473
-18.7012	-0.00605419
-18.6914	-0.00593388
-18.6817	-0.00579445
-18.6719	-0.00563657
-18.6621	-0.005461
-18.6524	-0.00526855
-18.6426	-0.0050601
-18.6328	-0.00483656
-18.6231	-0.00459891
-18.6133	-0.00434818
-18.6035	-0.00408543
-18.5938	-0.00381177
-18.584	-0.00352834
-18.5742	-0.00323631
-18.5645	-0.00293689
-18.5547	-0.00263131
-18.5449	-0.0023208
-18.5352	-0.00200663
-18.5254	-0.00169007
-18.5156	-0.00137239
-18.5059	-0.00105489
-18.4961	-0.000738819
-18.4863	-0.000425461
-18.4766	-0.000116066
-18.4668	0.000188124
-18.457	0.000485892
-18.4473	0.000776045
-18.4375	0.00105742
-18.4277	0.00132888
-18.418	0.00158933
-18.4082	0.00183774
-18.3984	0.00207307
-18.3887	0.00229438
-18.3789	0.00250077
-18.3692	0.00269137
-18.3594	0.0028654
-18.3496	0.00302212
-18.3399	0.00316087
-18.3301	0.00328103
-18.3203	0.00338208
-18.3106	0.00346356
-18.3008	0.00352505
-18.291	0.00356625
-18.2813	0.00358692
-18.2715	0.00358687
-18.2617	0.00356601
-18.252	0.00352432
-18.2422	0.00346187
-18.2324	0.00337877
-18.2227	0.00327524
-18.2129	0.00315157
-18.2031	0.0030081
-18.1934	0.00284527
-18.1836	0.00266358
-18.1738	0.0024636
-18.1641	0.00224596
-18.1543	0.00201137
-18.1445	0.0017606
-18.1348	0.00149447
-18.125	0.00121386
-18.1152	0.000919712
-18.1055	0.000613018
-18.0957	0.000294813
-18.0859	-3.38e-05
-18.0762	-0.000371769
-18.0664	-0.000717866
-18.0566	-0.00107092
-18.0469	-0.00142972
-18.0371	-0.00179302
-18.0274	-0.00215955
-18.0176	-0.00252805
-18.0078	-0.0028972
-17.9981	-0.00326573
-17.9883	-0.00363233
-17.9785	-0.0039957
-17.9688	-0.00435457
-17.959	-0.00470763
-17.9492	-0.00505364
-17.9395	-0.00539135
-17.9297	-0.00571955
-17.9199	-0.00603703
-17.9102	-0.00634265
-17.9004	-0.00663527
-17.8906	-0.00691383
-17.8809	-0.00717727
-17.8711	-0.00742462
-17.8613	-0.00765493
-17.8516	-0.00786731
-17.8418	-0.00806095
-17.832	-0.00823507
-17.8223	-0.00838896
-17.8125	-0.00852199
-17.8027	-0.00863358
-17.793	-0.00872322
-17.7832	-0.0087905
-17.7734	-0.00883503
-17.7637	-0.00885654
-17.7539	-0.00885481
-17.7441	-0.0088297
-17.7344	-0.00878116
-17.7246	-0.00870918
-17.7149	-0.00861387
-17.7051	-0.00849538
-17.6953	-0.00835395
-17.6856	-0.00818989
-17.6758	-0.00800359
-17.666	-0.00779551
-17.6563	-0.00756617
-17.6465	-0.00731616
-17.6367	-0.00704614
-17.627	-0.00675683
-17.6172	-0.00644903
-17.6074	-0.00612357
-17.5977	-0.00578134
-17.5879	-0.00542331
-17.5781	-0.00505047
-17.5684	-0.00466386
-17.5586	-0.00426457
-17.5488	-0.00385374
-17.5391	-0.00343251
-17.5293	-0.00300209
-17.5195	-0.00256369
-17.5098	-0.00211855
-17.5	-0.00166793
-17.4902	-0.00121311
-17.4805	-0.000755375
-17.4707	-0.000296012
-17.4609	0.000163685
-17.4512	0.000622427
-17.4414	0.00107893
-17.4316	0.00153192
-17.4219	0.00198015
-17.4121	0.00242237
-17.4024	0.00285738
-17.3926	0.00328398
-17.3828	0.00370102
-17.3731	0.00410738
-17.3633	0.00450197
-17.3535	0.00488376
-17.3438	0.00525175
-17.334	0.00560499
-17.3242	0.00594258
-17.3145	0.00626367
-17.3047	0.00656749
-17.2949	0.0068533
-17.2852	0.00712044
-17.2754	0.00736828
-17.2656	0.00759631
-17.2559	0.00780402
-17.2461	0.00799102
-17.2363	0.00815696
-17.2266	0.00830157
-17.2168	0.00842464
-17.207	0.00852603
-17.1973	0.00860568
-17.1875	0.00866357
-17.1777	0.0086998
-17.168	0.00871448
-17.1582	0.00870783
-17.1484	0.0086801
-17.1387	0.00863164
-17.1289	0.00856283
-17.1191	0.00847413
-17.1094	0.00836606
-17.0996	0.00823918
-17.0899	0.00809412
-17.0801	0.00793156
-17.0703	0.00775221
-17.0606	0.00755684
-17.0508	0.00734628
-17.041	0.00712136
-17.0313	0.00688299
-17.0215	0.00663207
-17.0117	0.00636957
-17.002	0.00609646
-16.9922	0.00581373
-16.9824	0.00552241
-16.9727	0.00522353
-16.9629	0.00491813
-16.9531	0.00460727
-16.9434	0.00429201
-16.9336	0.0039734
-16.9238	0.00365249
-16.9141	0.00333033
-16.9043	0.00300797
-16.8945	0.00268642
-16.8848	0.00236668
-16.875	0.00204974
-16.8652	0.00173657
-16.8555	0.0014281
-16.8457	0.00112523
-16.8359	0.000828834
-16.8262	0.000539747
-16.8164	0.000258768
-16.8066	-1.33e-05
-16.7969	-0.000275871
-16.7871	-0.000528144
-16.7774	-0.000769536
-16.7676	-0.00099947
-16.7578	-0.00121742
-16.7481	-0.0014229
-16.7383	-0.00161549
-16.7285	-0.00179482
-16.7188	-0.00196056
-16.709	-0.00211245
-16.6992	-0.00225027
-16.6895	-0.00237386
-16.6797	-0.00248312
-16.6699	-0.002578
-16.6602	-0.00265849
-16.6504	-0.00272465
-16.6406	-0.00277657
-16.6309	-0.00281442
-16.6211	-0.00283839
-16.6113	-0.00284873
-16.6016	-0.00284573
-16.5918	-0.00282974
-16.582	-0.00280114
-16.5723	-0.00276034
-16.5625	-0.0027078
-16.5527	-0.00264402
-16.543	-0.00256952
-16.5332	-0.00248485
-16.5234	-0.00239061
-16.5137	-0.0022874
-16.5039	-0.00217586
-16.4941	-0.00205663
-16.4844	-0.0019304
-16.4746	-0.00179783
-16.4649	-0.00165962
-16.4551	-0.00151648
-16.4453	-0.00136912
-16.4356	-0.00121824
-16.4258	-0.00106456
-16.416	-0.000908788
-16.4063	-0.000751618
-16.3965	-0.000593746
-16.3867	-0.000435855
-16.377	-0.000278611
-16.3672	-0.000122666
-16.3574	3.13e-05
-16.3477	0.000182814
-16.3379	0.000331151
-16.3281	0.000475792
-16.3184	0.000616201
-16.3086	0.000751872
-16.2988	0.000882327
-16.2891	0.00100712
-16.2793	0.00112585
-16.2695	0.00123813
-16.2598	0.00134363
-16.25	0.00144204
-16.2402	0.00153309
-16.2305	0.00161656
-16.2207	0.00169227
-16.2109	0.00176005
-16.2012	0.00181979
-16.1914	0.00187144
-16.1816	0.00191494
-16.1719	0.00195031
-16.1621	0.00197759
-16.1524	0.00199685
-16.1426	0.00200821
-16.1328	0.00201182
-16.1231	0.00200786
-16.1133	0.00199654
-16.1035	0.00197812
-16.0938	0.00195287
-16.084	0.00192108
-16.0742	0.0018831
-16.0645	0.00183927
-16.0547	0.00178997
-16.0449	0.0017356
-16.0352	0.00167657
-16.0254	0.0016133
-16.0156	0.00154624
-16.0059	0.00147586
-15.9961	0.00140259
-15.9863	0.00132693
-15.9766	0.00124934
-15.9668	0.00117029
-15.957	0.00109026
-15.9473	0.00100972
-15.9375	0.000929143
-15.9277	0.000848976
-15.918	0.000769671
-15.9082	0.000691663
-15.8984	0.000615374
-15.8887	0.000541208
-15.8789	0.000469551
-15.8691	0.000400769
-15.8594	0.000335205
-15.8496	0.000273177
-15.8399	0.000214981
-15.8301	0.000160883
-15.8203	0.00011112
-15.8106	6.59e-05
-15.8008	2.54e-05
-15.791	-1.02e-05
-15.7813	-4.09e-05
-15.7715	-6.65e-05
-15.7617	-8.69e-05
-15.752	-0.000102291
-15.7422	-0.000112549
-15.7324	-0.000117763
-15.7227	-0.000118024
-15.7129	-0.000113456
-15.7031	-0.000104216
-15.6934	-9.05e-05
-15.6836	-7.25e-05
-15.6738	-5.05e-05
-15.6641	-2.48e-05
-15.6543	4.3e-06
-15.6445	3.65e-05
-15.6348	7.14e-05
-15.625	0.000108567
-15.6152	0.000147663
-15.6055	0.00018822
-15.5957	0.000229785
-15.5859	0.000271887
-15.5762	0.000314039
-15.5664	0.000355743
-15.5566	0.000396488
-15.5469	0.000435758
-15.5371	0.000473029
-15.5274	0.000507775
-15.5176	0.000539469
-15.5078	0.000567585
-15.4981	0.000591603
-15.4883	0.000611009
-15.4785	0.000625298
-15.4688	0.000633977
-15.459	0.000636569
-15.4492	0.000632613
-15.4395	0.000621666
-15.4297	0.00060331
-15.4199	0.000577149
-15.4102	0.000542812
-15.4004	0.00049996
-15.3906	0.000448281
-15.3809	0.000387499
-15.3711	0.000317369
-15.3613	0.000237685
-15.3516	0.000148276
-15.3418	4.9e-05
-15.332	-6.02e-05
-15.3223	-0.000179402
-15.3125	-0.000308605
-15.3027	-0.000447772
-15.293	-0.000596819
-15.2832	-0.00075562
-15.2734	-0.000924006
-15.2637	-0.00110176
-15.2539	-0.00128861
-15.2441	-0.00148427
-15.2344	-0.00168837
-15.2246	-0.00190052
-15.2149	-0.00212029
-15.2051	-0.00234718
-15.1953	-0.00258069
-15.1856	-0.00282023
-15.1758	-0.00306523
-15.166	-0.00331502
-15.1563	-0.00356895
-15.1465	-0.00382629
-15.1367	-0.00408633
-15.127	-0.00434827
-15.1172	-0.00461133
-15.1074	-0.0048747
-15.0977	-0.00513751
-15.0879	-0.00539893
-15.0781	-0.00565807
-15.0684	-0.00591404
-15.0586	-0.00616594
-15.0488	-0.00641286
-15.0391	-0.00665388
-15.0293	-0.00688811
-15.0195	-0.00711463
-15.0098	-0.00733252
-15	-0.0075409
-14.9902	-0.00773889
-14.9805	-0.00792561
-14.9707	-0.00810021
-14.9609	-0.00826187
-14.9512	-0.00840979
-14.9414	-0.00854319
-14.9316	-0.00866132
-14.9219	-0.00876349
-14.9121	-0.00884902
-14.9024	-0.00891727
-14.8926	-0.00896767
-14.8828	-0.00899967
-14.8731	-0.00901278
-14.8633	-0.00900655
-14.8535	-0.00898059
-14.8438	-0.00893456
-14.834	-0.00886818
-14.8242	-0.00878124
-14.8145	-0.00867355
-14.8047	-0.00854504
-14.7949	-0.00839564
-14.7852	-0.00822538
-14.7754	-0.00803434
-14.7656	-0.00782268
-14.7559	-0.0075906
-14.7461	-0.00733838
-14.7363	-0.00706635
-14.7266	-0.00677493
-14.7168	-0.00646456
-14.707	-0.00613578
-14.6973	-0.00578918
-14.6875	-0.00542539
-14.6777	-0.00504513
-14.668	-0.00464915
-14.6582	-0.00423826
-14.6484	-0.00381333
-14.6387	-0.00337528
-14.6289	-0.00292506
-14.6191	-0.00246369
-14.6094	-0.0019922
-14.5996	-0.00151169
-14.5899	-0.00102327
-14.5801	-0.000528105
-14.5703	-2.74e-05
-14.5606	0.000477721
-14.5508	0.000985945
-14.541	0.00149605
-14.5313	0.00200679
-14.5215	0.00251688
-14.5117	0.00302504
-14.502	0.00353001
-14.4922	0.00403049
-14.4824	0.00452523
-14.4727	0.00501296
-14.4629	0.00549244
-14.4531	0.00596243
-14.4434	0.00642172
-14.4336	0.00686915
-14.4238	0.00730356
-14.4141	0.00772382
-14.4043	0.00812886
-14.3945	0.00851764
-14.3848	0.00888915
-14.375	0.00924246
-14.3652	0.00957666
-14.3555	0.0098909
-14.3457	0.0101844
-14.3359	0.0104564
-14.3262	0.0107063
-14.3164	0.0109334
-14.3066	0.0111372
-14.2969	0.0113173
-14.2871	0.0114731
-14.2774	0.0116045
-14.2676	0.0117111
-14.2578	0.0117927
-14.2481	0.0118492
-14.2383	0.0118806
-14.2285	0.0118868
-14.2188	0.011868
-14.209	0.0118244
-14.1992	0.0117562
-14.1895	0.0116638
-14.1797	0.0115474
-14.1699	0.0114076
-14.1602	0.0112449
-14.1504	0.0110598
-14.1406	0.0108531
-14.1309	0.0106255
-14.1211	0.0103777
-14.1113	0.0101105
-14.1016	0.00982489
-14.0918	0.00952175
-14.082	0.0092021
-14.0723	0.00886694
-14.0625	0.00851737
-14.0527	0.00815449
-14.043	0.00777944
-14.0332	0.0073934
-14.0234	0.00699758
-14.0137	0.00659319
-14.0039	0.00618149
-13.9941	0.00576372
-13.9844	0.00534116
-13.9746	0.00491507
-13.9649	0.00448674
-13.9551	0.00405744
-13.9453	0.00362842
-13.9356	0.00320095
-13.9258	0.00277627
-13.916	0.00235558
-13.9063	0.0019401
-13.8965	0.00153099
-13.8867	0.00112939
-13.877	0.000736397
-13.8672	0.000353083
-13.8574	-1.95e-05
-13.8477	-0.000380463
-13.8379	-0.000728786
-13.8281	-0.00106362
-13.8184	-0.00138414
-13.8086	-0.00168958
-13.7988	-0.00197922
-13.7891	-0.00225242
-13.7793	-0.0025086
-13.7695	-0.00274723
-13.7598	-0.00296785
-13.75	-0.00317009
-13.7402	-0.00335362
-13.7305	-0.0035182
-13.7207	-0.00366365
-13.7109	-0.00378986
-13.7012	-0.00389678
-13.6914	-0.00398447
-13.6816	-0.00405301
-13.6719	-0.00410258
-13.6621	-0.00413342
-13.6524	-0.00414584
-13.6426	-0.00414021
-13.6328	-0.00411696
-13.6231	-0.0040766
-13.6133	-0.00401969
-13.6035	-0.00394684
-13.5938	-0.00385872
-13.584	-0.00375607
-13.5742	-0.00363966
-13.5645	-0.0035103
-13.5547	-0.00336888
-13.5449	-0.00321629
-13.5352	-0.00305348
-13.5254	-0.00288143
-13.5156	-0.00270115
-13.5059	-0.00251367
-13.4961	-0.00232005
-13.4863	-0.00212136
-13.4766	-0.0019187
-13.4668	-0.00171315
-13.457	-0.00150584
-13.4473	-0.00129786
-13.4375	-0.00109033
-13.4277	-0.000884334
-13.418	-0.000680977
-13.4082	-0.00048133
-13.3984	-0.000286452
-13.3887	-9.74e-05
-13.3789	8.49e-05
-13.3691	0.00025933
-13.3594	0.000425037
-13.3496	0.000581083
-13.3399	0.000726594
-13.3301	0.000860739
-13.3203	0.000982734
-13.3106	0.00109184
-13.3008	0.00118738
-13.291	0.00126871
-13.2813	0.00133527
-13.2715	0.00138654
-13.2617	0.00142205
-13.252	0.00144142
-13.2422	0.00144432
-13.2324	0.00143047
-13.2227	0.00139967
-13.2129	0.0013518
-13.2031	0.00128678
-13.1934	0.00120461
-13.1836	0.00110536
-13.1738	0.000989157
-13.1641	0.000856208
-13.1543	0.000706776
-13.1445	0.000541192
-13.1348	0.000359851
-13.125	0.000163212
-13.1152	-4.82e-05
-13.1055	-0.000273826
-13.0957	-0.000513011
-13.0859	-0.000765068
-13.0762	-0.00102925
-13.0664	-0.00130477
-13.0566	-0.00159079
-13.0469	-0.0018864
-13.0371	-0.00219069
-13.0274	-0.00250269
-13.0176	-0.00282139
-13.0078	-0.00314576
-12.9981	-0.00347474
-12.9883	-0.00380723
-12.9785	-0.00414214
-12.9688	-0.00447833
-12.959	-0.00481466
-12.9492	-0.00514998
-12.9395	-0.00548315
-12.9297	-0.00581301
-12.9199	-0.00613839
-12.9102	-0.00645817
-12.9004	-0.0067712
-12.8906	-0.00707636
-12.8809	-0.00737255
-12.8711	-0.00765868
-12.8613	-0.0079337
-12.8516	-0.00819659
-12.8418	-0.00844635
-12.832	-0.00868203
-12.8223	-0.00890271
-12.8125	-0.00910751
-12.8027	-0.0092956
-12.793	-0.00946621
-12.7832	-0.00961861
-12.7734	-0.00975212
-12.7637	-0.00986612
-12.7539	-0.00996005
-12.7441	-0.0100334
-12.7344	-0.0100858
-12.7246	-0.0101168
-12.7149	-0.010126
-12.7051	-0.0101134
-12.6953	-0.0100786
-12.6856	-0.0100217
-12.6758	-0.00994241
-12.666	-0.00984093
-12.6563	-0.0097173
-12.6465	-0.00957168
-12.6367	-0.00940431
-12.627	-0.00921548
-12.6172	-0.00900555
-12.6074	-0.00877494
-12.5977	-0.00852414
-12.5879	-0.0082537
-12.5781	-0.00796423
-12.5684	-0.0076564
-12.5586	-0.00733092
-12.5488	-0.00698857
-12.5391	-0.00663018
-12.5293	-0.00625661
-12.5195	-0.00586878
-12.5098	-0.00546767
-12.5	-0.00505425
-12.4902	-0.00462957
-12.4805	-0.00419469
-12.4707	-0.0037507
-12.4609	-0.00329873
-12.4512	-0.00283992
-12.4414	-0.00237543
-12.4316	-0.00190643
-12.4219	-0.0014341
-12.4121	-0.000959634
-12.4024	-0.000484227
-12.3926	-9.07e-06
-12.3828	0.000464649
-12.3731	0.000935753
-12.3633	0.00140307
-12.3535	0.00186546
-12.3438	0.00232179
-12.334	0.00277094
-12.3242	0.00321184
-12.3145	0.00364344
-12.3047	0.00406471
-12.2949	0.00447468
-12.2852	0.0048724
-12.2754	0.00525697
-12.2656	0.00562753
-12.2559	0.00598328
-12.2461	0.00632346
-12.2363	0.00664735
-12.2266	0.00695431
-12.2168	0.00724374
-12.207	0.00751508
-12.1973	0.00776786
-12.1875	0.00800166
-12.1777	0.00821612
-12.168	0.00841092
-12.1582	0.00858584
-12.1484	0.00874069
-12.1387	0.00887537
-12.1289	0.00898981
-12.1191	0.00908404
-12.1094	0.00915812
-12.0996	0.00921219
-12.0898	0.00924644
-12.0801	0.00926113
-12.0703	0.00925656
-12.0606	0.00923311
-12.0508	0.00919119
-12.041	0.00913129
-12.0313	0.00905393
-12.0215	0.00895968
-12.0117	0.00884917
-12.002	0.00872306
-11.9922	0.00858206
-11.9824	0.00842692
-11.9727	0.00825842
-11.9629	0.00807737
-11.9531	0.00788462
-11.9434	0.00768105
-11.9336	0.00746754
-11.9238	0.00724501
-11.9141	0.00701439
-11.9043	0.00677664
-11.8945	0.00653271
-11.8848	0.00628355
-11.875	0.00603014
-11.8652	0.00577344
-11.8555	0.00551441
-11.8457	0.00525402
-11.8359	0.0049932
-11.8262	0.00473289
-11.8164	0.004474
-11.8066	0.00421743
-11.7969	0.00396406
-11.7871	0.00371472
-11.7773	0.00347024
-11.7676	0.00323141
-11.7578	0.00299898
-11.7481	0.00277367
-11.7383	0.00255615
-11.7285	0.00234706
-11.7188	0.00214701
-11.709	0.00195653
-11.6992	0.00177614
-11.6895	0.00160629
-11.6797	0.00144739
-11.6699	0.00129979
-11.6602	0.0011638
-11.6504	0.00103968
-11.6406	0.000927631
-11.6309	0.000827795
-11.6211	0.000740271
-11.6113	0.000665103
-11.6016	0.000602281
-11.5918	0.000551741
-11.582	0.000513371
-11.5723	0.000487004
-11.5625	0.000472426
-11.5527	0.000469372
-11.543	0.000477531
-11.5332	0.000496544
-11.5234	0.000526009
-11.5137	0.000565481
-11.5039	0.000614473
-11.4941	0.00067246
-11.4844	0.000738881
-11.4746	0.00081314
-11.4648	0.00089461
-11.4551	0.000982634
-11.4453	0.00107653
-11.4356	0.00117559
-11.4258	0.00127909
-11.416	0.00138627
-11.4063	0.00149639
-11.3965	0.00160867
-11.3867	0.00172232
-11.377	0.00183655
-11.3672	0.00195059
-11.3574	0.00206362
-11.3477	0.00217488
-11.3379	0.00228357
-11.3281	0.00238892
-11.3184	0.00249018
-11.3086	0.00258659
-11.2988	0.00267744
-11.2891	0.002762
-11.2793	0.00283961
-11.2695	0.00290961
-11.2598	0.00297136
-11.25	0.00302427
-11.2402	0.00306778
-11.2305	0.00310135
-11.2207	0.0031245
-11.2109	0.00313677
-11.2012	0.00313775
-11.1914	0.00312708
-11.1816	0.00310443
-11.1719	0.00306952
-11.1621	0.00302213
-11.1523	0.00296206
-11.1426	0.00288918
-11.1328	0.00280341
-11.1231	0.0027047
-11.1133	0.00259306
-11.1035	0.00246857
-11.0938	0.00233132
-11.084	0.00218148
-11.0742	0.00201926
-11.0645	0.00184492
-11.0547	0.00165875
-11.0449	0.00146111
-11.0352	0.00125239
-11.0254	0.00103304
-11.0156	0.000803536
-11.0059	0.000564398
-10.9961	0.00031619
-10.9863	5.95e-05
-10.9766	-0.000205004
-10.9668	-0.000476689
-10.957	-0.000754844
-10.9473	-0.00103874
-10.9375	-0.00132763
-10.9277	-0.00162074
-10.918	-0.00191727
-10.9082	-0.0022164
-10.8984	-0.0025173
-10.8887	-0.00281913
-10.8789	-0.00312104
-10.8691	-0.00342217
-10.8594	-0.00372166
-10.8496	-0.00401863
-10.8398	-0.00431224
-10.8301	-0.00460162
-10.8203	-0.00488593
-10.8106	-0.00516432
-10.8008	-0.00543597
-10.791	-0.00570007
-10.7813	-0.00595583
-10.7715	-0.0062025
-10.7617	-0.00643931
-10.752	-0.00666557
-10.7422	-0.00688057
-10.7324	-0.00708367
-10.7227	-0.00727424
-10.7129	-0.0074517
-10.7031	-0.0076155
-10.6934	-0.00776513
-10.6836	-0.00790014
-10.6738	-0.00802008
-10.6641	-0.00812459
-10.6543	-0.00821334
-10.6445	-0.00828603
-10.6348	-0.00834243
-10.625	-0.00838234
-10.6152	-0.00840563
-10.6055	-0.00841221
-10.5957	-0.00840203
-10.5859	-0.0083751
-10.5762	-0.00833148
-10.5664	-0.00827128
-10.5566	-0.00819466
-10.5469	-0.00810182
-10.5371	-0.00799302
-10.5273	-0.00786856
-10.5176	-0.00772878
-10.5078	-0.00757408
-10.4981	-0.0074049
-10.4883	-0.00722171
-10.4785	-0.00702504
-10.4688	-0.00681544
-10.459	-0.00659351
-10.4492	-0.00635988
-10.4395	-0.00611521
-10.4297	-0.0058602
-10.4199	-0.00559556
-10.4102	-0.00532205
-10.4004	-0.00504045
-10.3906	-0.00475154
-10.3809	-0.00445613
-10.3711	-0.00415506
-10.3613	-0.00384916
-10.3516	-0.0035393
-10.3418	-0.00322631
-10.332	-0.00291108
-10.3223	-0.00259446
-10.3125	-0.00227733
-10.3027	-0.00196053
-10.293	-0.00164494
-10.2832	-0.00133139
-10.2734	-0.00102073
-10.2637	-0.000713765
-10.2539	-0.000411307
-10.2441	-0.00011414
-10.2344	0.000176974
-10.2246	0.000461296
-10.2148	0.000738114
-10.2051	0.00100675
-10.1953	0.00126654
-10.1856	0.00151687
-10.1758	0.00175715
-10.166	0.00198684
-10.1563	0.00220543
-10.1465	0.00241244
-10.1367	0.00260743
-10.127	0.00279004
-10.1172	0.0029599
-10.1074	0.00311671
-10.0977	0.00326022
-10.0879	0.00339021
-10.0781	0.00350652
-10.0684	0.00360902
-10.0586	0.00369765
-10.0488	0.00377236
-10.0391	0.00383319
-10.0293	0.00388018
-10.0195	0.00391346
-10.0098	0.00393316
-10	0.00393949
-9.99024	0.00393269
-9.98047	0.00391302
-9.97071	0.00388082
-9.96094	0.00383644
-9.95118	0.00378027
-9.94141	0.00371275
-9.93165	0.00363435
-9.92188	0.00354556
-9.91211	0.00344692
-9.90235	0.00333897
-9.89258	0.00322231
-9.88282	0.00309753
-9.87305	0.00296528
-9.86329	0.0028262
-9.85352	0.00268094
-9.84376	0.00253021
-9.83399	0.00237468
-9.82422	0.00221506
-9.81446	0.00205205
-9.80469	0.00188638
-9.79493	0.00171875
-9.78516	0.00154988
-9.7754	0.00138049
-9.76563	0.00121127
-9.75586	0.00104293
-9.7461	0.000876146
-9.73633	0.000711602
-9.72657	0.000549953
-9.7168	0.00039184
-9.70704	0.000237883
-9.69727	8.87e-05
-9.6875	-5.52e-05
-9.67774	-0.000193177
-9.66797	-0.000324765
-9.65821	-0.000449459
-9.64844	-0.000566799
-9.63868	-0.000676355
-9.62891	-0.000777734
-9.61915	-0.000870576
-9.60938	-0.000954558
-9.59961	-0.0010294
-9.58985	-0.00109484
-9.58008	-0.00115068
-9.57032	-0.00119675
-9.56055	-0.00123292
-9.55079	-0.00125909
-9.54102	-0.00127523
-9.53125	-0.00128131
-9.52149	-0.00127737
-9.51172	-0.00126348
-9.50196	-0.00123974
-9.49219	-0.0012063
-9.48243	-0.00116335
-9.47266	-0.00111111
-9.4629	-0.00104983
-9.45313	-0.000979811
-9.44336	-0.000901367
-9.4336	-0.000814859
-9.42383	-0.000720673
-9.41407	-0.000619225
-9.4043	-0.000510956
-9.39454	-0.000396335
-9.38477	-0.000275852
-9.375	-0.00015002
-9.36524	-1.94e-05
-9.35547	0.000115551
-9.34571	0.000254176
-9.33594	0.000395931
-9.32618	0.000540227
-9.31641	0.000686471
-9.30665	0.00083406
-9.29688	0.000982391
-9.28711	0.00113086
-9.27735	0.00127885
-9.26758	0.00142577
-9.25782	0.00157103
-9.24805	0.00171403
-9.23829	0.0018542
-9.22852	0.00199096
-9.21875	0.00212378
-9.20899	0.00225212
-9.19922	0.00237545
-9.18946	0.00249329
-9.17969	0.00260516
-9.16993	0.00271062
-9.16016	0.00280923
-9.1504	0.00290062
-9.14063	0.0029844
-9.13086	0.00306024
-9.1211	0.00312784
-9.11133	0.00318693
-9.10157	0.00323726
-9.0918	0.00327864
-9.08204	0.00331089
-9.07227	0.00333388
-9.0625	0.00334751
-9.05274	0.00335172
-9.04297	0.00334648
-9.03321	0.00333181
-9.02344	0.00330776
-9.01368	0.00327441
-9.00391	0.00323187
-8.99415	0.00318031
-8.98438	0.00311992
-8.97461	0.00305092
-8.96485	0.00297357
-8.95508	0.00288815
-8.94532	0.00279498
-8.93555	0.00269442
-8.92579	0.00258685
-8.91602	0.00247265
-8.90625	0.00235227
-8.89649	0.00222616
-8.88672	0.00209478
-8.87696	0.00195863
-8.86719	0.00181822
-8.85743	0.00167407
-8.84766	0.00152673
-8.8379	0.00137673
-8.82813	0.00122465
-8.81836	0.00107105
-8.8086	0.000916494
-8.79883	0.000761561
-8.78907	0.000606824
-8.7793	0.000452854
-8.76954	0.000300219
-8.75977	0.000149478
-8.75	1.18e-06
-8.74024	-0.00014412
-8.73047	-0.000285908
-8.72071	-0.000423667
-8.71094	-0.000556899
-8.70118	-0.000685127
-8.69141	-0.000807896
-8.68165	-0.000924771
-8.67188	-0.00103534
-8.66211	-0.00113923
-8.65235	-0.00123607
-8.64258	-0.00132554
-8.63282	-0.00140735
-8.62305	-0.00148122
-8.61329	-0.00154693
-8.60352	-0.00160426
-8.59375	-0.00165307
-8.58399	-0.00169321
-8.57422	-0.00172459
-8.56446	-0.00174714
-8.55469	-0.00176085
-8.54493	-0.00176571
-8.53516	-0.00176179
-8.5254	-0.00174916
-8.51563	-0.00172793
-8.50586	-0.00169826
-8.4961	-0.00166034
-8.48633	-0.00161439
-8.47657	-0.00156066
-8.4668	-0.00149943
-8.45704	-0.00143102
-8.44727	-0.00135577
-8.4375	-0.00127406
-8.42774	-0.00118628
-8.41797	-0.00109286
-8.40821	-0.000994253
-8.39844	-0.000890916
-8.38868	-0.000783343
-8.37891	-0.00067204
-8.36914	-0.00055753
-8.35938	-0.000440349
-8.34961	-0.000321046
-8.33985	-0.000200177
-8.33008	-7.83e-05
-8.32032	4.4e-05
-8.31055	0.000166144
-8.30079	0.000287581
-8.29102	0.000407728
-8.28125	0.000526016
-8.27149	0.000641882
-8.26172	0.000754773
-8.25196	0.000864144
-8.24219	0.000969464
-8.23243	0.00107022
-8.22266	0.0011659
-8.21289	0.00125603
-8.20313	0.00134016
-8.19336	0.00141783
-8.1836	0.00148865
-8.17383	0.00155221
-8.16407	0.00160816
-8.1543	0.00165616
-8.14454	0.00169592
-8.13477	0.00172716
-8.125	0.00174965
-8.11524	0.00176318
-8.10547	0.00176758
-8.09571	0.00176271
-8.08594	0.00174849
-8.07618	0.00172483
-8.06641	0.00169173
-8.05664	0.00164918
-8.04688	0.00159724
-8.03711	0.00153599
-8.02735	0.00146554
-8.01758	0.00138606
-8.00782	0.00129774
-7.99805	0.0012008
-7.98829	0.00109551
-7.97852	0.000982148
-7.96875	0.000861053
-7.95899	0.000732577
-7.94922	0.000597109
-7.93946	0.000455062
-7.92969	0.000306879
-7.91993	0.000153026
-7.91016	-6.01e-06
-7.90039	-0.000169704
-7.89063	-0.000337538
-7.88086	-0.000508957
-7.8711	-0.000683395
-7.86133	-0.000860273
-7.85157	-0.001039
-7.8418	-0.00121897
-7.83204	-0.00139959
-7.82227	-0.00158023
-7.8125	-0.00176028
-7.80274	-0.00193913
-7.79297	-0.00211616
-7.78321	-0.00229076
-7.77344	-0.00246232
-7.76368	-0.00263026
-7.75391	-0.00279398
-7.74414	-0.00295292
-7.73438	-0.00310652
-7.72461	-0.00325423
-7.71485	-0.00339554
-7.70508	-0.00352995
-7.69532	-0.00365699
-7.68555	-0.00377619
-7.67579	-0.00388714
-7.66602	-0.00398944
-7.65625	-0.00408271
-7.64649	-0.00416662
-7.63672	-0.00424087
-7.62696	-0.00430519
-7.61719	-0.00435932
-7.60743	-0.00440308
-7.59766	-0.00443629
-7.58789	-0.00445881
-7.57813	-0.00447057
-7.56836	-0.00447149
-7.5586	-0.00446155
-7.54883	-0.00444078
-7.53907	-0.00440923
-7.5293	-0.00436699
-7.51954	-0.00431418
-7.50977	-0.00425097
-7.5	-0.00417756
-7.49024	-0.00409418
-7.48047	-0.0040011
-7.47071	-0.00389863
-7.46094	-0.00378709
-7.45118	-0.00366686
-7.44141	-0.00353831
-7.43164	-0.00340188
-7.42188	-0.00325801
-7.41211	-0.00310717
-7.40235	-0.00294985
-7.39258	-0.00278658
-7.38282	-0.00261788
-7.37305	-0.0024443
-7.36329	-0.00226642
-7.35352	-0.00208481
-7.34375	-0.00190007
-7.33399	-0.00171278
-7.32422	-0.00152357
-7.31446	-0.00133303
-7.30469	-0.00114178
-7.29493	-0.000950424
-7.28516	-0.000759584
-7.27539	-0.000569858
-7.26563	-0.000381847
-7.25586	-0.000196138
-7.2461	-1.33e-05
-7.23633	0.000166072
-7.22657	0.000341457
-7.2168	0.000512313
-7.20703	0.000678126
-7.19727	0.000838401
-7.1875	0.000992669
-7.17774	0.00114048
-7.16797	0.00128142
-7.15821	0.00141509
-7.14844	0.00154112
-7.13868	0.00165919
-7.12891	0.00176898
-7.11914	0.00187021
-7.10938	0.00196267
-7.09961	0.00204612
-7.08985	0.00212041
-7.08008	0.00218539
-7.07032	0.00224097
-7.06055	0.00228706
-7.05078	0.00232365
-7.04102	0.00235073
-7.03125	0.00236834
-7.02149	0.00237655
-7.01172	0.00237548
-7.00196	0.00236525
-6.99219	0.00234605
-6.98243	0.00231808
-6.97266	0.00228158
-6.96289	0.00223682
-6.95313	0.00218409
-6.94336	0.00212372
-6.9336	0.00205606
-6.92383	0.00198149
-6.91407	0.00190041
-6.9043	0.00181324
-6.89453	0.00172043
-6.88477	0.00162243
-6.875	0.00151973
-6.86524	0.00141281
-6.85547	0.00130219
-6.84571	0.00118838
-6.83594	0.00107191
-6.82618	0.000953314
-6.81641	0.000833123
-6.80664	0.000711881
-6.79688	0.000590129
-6.78711	0.000468408
-6.77735	0.000347254
-6.76758	0.000227199
-6.75782	0.000108768
-6.74805	-7.53e-06
-6.73828	-0.000121176
-6.72852	-0.000231693
-6.71875	-0.000338601
-6.70899	-0.000441438
-6.69922	-0.000539764
-6.68946	-0.000633155
-6.67969	-0.000721211
-6.66993	-0.000803552
-6.66016	-0.000879824
-6.65039	-0.000949694
-6.64063	-0.00101286
-6.63086	-0.00106904
-6.6211	-0.00111799
-6.61133	-0.00115949
-6.60157	-0.00119334
-6.5918	-0.00121938
-6.58203	-0.00123748
-6.57227	-0.00124754
-6.5625	-0.00124948
-6.55274	-0.00124326
-6.54297	-0.00122887
-6.53321	-0.00120634
-6.52344	-0.0011757
-6.51368	-0.00113704
-6.50391	-0.00109046
-6.49414	-0.00103611
-6.48438	-0.000974132
-6.47461	-0.00090473
-6.46485	-0.000828114
-6.45508	-0.000744525
-6.44532	-0.000654224
-6.43555	-0.000557497
-6.42578	-0.00045465
-6.41602	-0.000346008
-6.40625	-0.000231916
-6.39649	-0.000112734
-6.38672	1.12e-05
-6.37696	0.000139388
-6.36719	0.000271538
-6.35743	0.000407202
-6.34766	0.000545962
-6.33789	0.00068739
-6.32813	0.000831055
-6.31836	0.000976523
-6.3086	0.00112336
-6.29883	0.00127112
-6.28907	0.00141938
-6.2793	0.0015677
-6.26953	0.00171565
-6.25977	0.00186282
-6.25	0.0020088
-6.24024	0.00215317
-6.23047	0.00229556
-6.22071	0.00243557
-6.21094	0.00257285
-6.20118	0.00270704
-6.19141	0.00283781
-6.18164	0.00296484
-6.17188	0.00308783
-6.16211	0.0032065
-6.15235	0.00332058
-6.14258	0.00342985
-6.13282	0.00353408
-6.12305	0.00363306
-6.11328	0.00372663
-6.10352	0.00381464
-6.09375	0.00389694
-6.08399	0.00397344
-6.07422	0.00404404
-6.06446	0.00410869
-6.05469	0.00416735
-6.04492	0.00421998
-6.03516	0.00426661
-6.02539	0.00430725
-6.01563	0.00434194
-6.00586	0.00437076
-5.9961	0.00439378
-5.98633	0.00441111
-5.97657	0.00442286
-5.9668	0.00442918
-5.95703	0.00443022
-5.94727	0.00442613
-5.9375	0.00441711
-5.92774	0.00440333
-5.91797	0.004385
-5.90821	0.00436234
-5.89844	0.00433555
-5.88867	0.00430487
-5.87891	0.00427052
-5.86914	0.00423273
-5.85938	0.00419175
-5.84961	0.0041478
-5.83985	0.00410112
-5.83008	0.00405195
-5.82032	0.00400052
-5.81055	0.00394705
-5.80078	0.00389176
-5.79102	0.00383486
-5.78125	0.00377656
-5.77149	0.00371704
-5.76172	0.00365649
-5.75196	0.00359508
-5.74219	0.00353297
-5.73242	0.0034703
-5.72266	0.00340719
-5.71289	0.00334376
-5.70313	0.0032801
-5.69336	0.0032163
-5.6836	0.0031524
-5.67383	0.00308846
-5.66407	0.0030245
-5.6543	0.00296052
-5.64453	0.00289651
-5.63477	0.00283245
-5.625	0.00276826
-5.61524	0.0027039
-5.60547	0.00263927
-5.59571	0.00257427
-5.58594	0.00250877
-5.57617	0.00244263
-5.56641	0.0023757
-5.55664	0.00230781
-5.54688	0.00223878
-5.53711	0.00216839
-5.52735	0.00209645
-5.51758	0.00202273
-5.50782	0.001947
-5.49805	0.00186901
-5.48828	0.00178852
-5.47852	0.00170526
-5.46875	0.001619
-5.45899	0.00152944
-5.44922	0.00143635
-5.43946	0.00133944
-5.42969	0.00123846
-5.41992	0.00113314
-5.41016	0.00102324
-5.40039	0.000908503
-5.39063	0.000788689
-5.38086	0.00066357
-5.3711	0.000532927
-5.36133	0.000396556
-5.35157	0.000254265
-5.3418	0.000105882
-5.33203	-4.87e-05
-5.32227	-0.000209765
-5.3125	-0.000377281
-5.30274	-0.00055139
-5.29297	-0.000732163
-5.28321	-0.000919644
-5.27344	-0.00111385
-5.26367	-0.00131478
-5.25391	-0.00152239
-5.24414	-0.00173663
-5.23438	-0.00195738
-5.22461	-0.00218454
-5.21485	-0.00241795
-5.20508	-0.00265743
-5.19532	-0.00290274
-5.18555	-0.00315366
-5.17578	-0.00340989
-5.16602	-0.00367113
-5.15625	-0.00393704
-5.14649	-0.00420723
-5.13672	-0.00448132
-5.12696	-0.00475886
-5.11719	-0.00503938
-5.10742	-0.00532241
-5.09766	-0.00560743
-5.08789	-0.00589387
-5.07813	-0.00618119
-5.06836	-0.00646879
-5.0586	-0.00675605
-5.04883	-0.00704233
-5.03907	-0.00732698
-5.0293	-0.00760934
-5.01953	-0.0078887
-5.00977	-0.00816439
-5	-0.00843567
-4.99024	-0.00870184
-4.98047	-0.00896216
-4.97071	-0.00921591
-4.96094	-0.00946234
-4.95117	-0.00970073
-4.94141	-0.00993035
-4.93164	-0.0101505
-4.92188	-0.0103604
-4.91211	-0.0105593
-4.90235	-0.0107466
-4.89258	-0.0109216
-4.88282	-0.0110837
-4.87305	-0.0112321
-4.86328	-0.0113662
-4.85352	-0.0114855
-4.84375	-0.0115894
-4.83399	-0.0116773
-4.82422	-0.0117487
-4.81446	-0.0118031
-4.80469	-0.0118402
-4.79492	-0.0118593
-4.78516	-0.0118603
-4.77539	-0.0118428
-4.76563	-0.0118064
-4.75586	-0.011751
-4.7461	-0.0116762
-4.73633	-0.0115821
-4.72656	-0.0114684
-4.7168	-0.0113351
-4.70703	-0.0111822
-4.69727	-0.0110097
-4.6875	-0.0108177
-4.67774	-0.0106064
-4.66797	-0.0103758
-4.65821	-0.0101264
-4.64844	-0.00985824
-4.63867	-0.00957178
-4.62891	-0.00926738
-4.61914	-0.00894546
-4.60938	-0.00860651
-4.59961	-0.00825105
-4.58985	-0.00787964
-4.58008	-0.0074929
-4.57031	-0.00709148
-4.56055	-0.00667609
-4.55078	-0.00624745
-4.54102	-0.00580634
-4.53125	-0.00535356
-4.52149	-0.00488996
-4.51172	-0.00441641
-4.50196	-0.0039338
-4.49219	-0.00344306
-4.48242	-0.00294515
-4.47266	-0.00244102
-4.46289	-0.00193168
-4.45313	-0.00141812
-4.44336	-0.000901353
-4.4336	-0.000382412
-4.42383	0.000137672
-4.41406	0.000657863
-4.4043	0.00117713
-4.39453	0.00169442
-4.38477	0.00220872
-4.375	0.00271901
-4.36524	0.00322427
-4.35547	0.0037235
-4.34571	0.00421572
-4.33594	0.00469998
-4.32617	0.00517533
-4.31641	0.00564086
-4.30664	0.00609568
-4.29688	0.00653894
-4.28711	0.0069698
-4.27735	0.00738749
-4.26758	0.00779124
-4.25781	0.00818034
-4.24805	0.00855411
-4.23828	0.00891193
-4.22852	0.00925321
-4.21875	0.0095774
-4.20899	0.009884
-4.19922	0.0101726
-4.18946	0.0104427
-4.17969	0.0106941
-4.16992	0.0109264
-4.16016	0.0111393
-4.15039	0.0113328
-4.14063	0.0115066
-4.13086	0.0116606
-4.1211	0.0117948
-4.11133	0.0119093
-4.10156	0.012004
-4.0918	0.0120791
-4.08203	0.0121347
-4.07227	0.0121711
-4.0625	0.0121885
-4.05274	0.0121873
-4.04297	0.0121676
-4.03321	0.01213
-4.02344	0.0120749
-4.01367	0.0120027
-4.00391	0.011914
-3.99414	0.0118092
-3.98438	0.011689
-3.97461	0.011554
-3.96485	0.0114048
-3.95508	0.011242
-3.94531	0.0110663
-3.93555	0.0108785
-3.92578	0.0106792
-3.91602	0.0104692
-3.90625	0.0102493
-3.89649	0.0100202
-3.88672	0.00978263
-3.87696	0.00953744
-3.86719	0.00928536
-3.85742	0.00902719
-3.84766	0.00876368
-3.83789	0.00849562
-3.82813	0.00822375
-3.81836	0.00794884
-3.8086	0.0076716
-3.79883	0.00739277
-3.78906	0.00711305
-3.7793	0.00683312
-3.76953	0.00655364
-3.75977	0.00627526
-3.75	0.00599858
-3.74024	0.00572419
-3.73047	0.00545264
-3.72071	0.00518447
-3.71094	0.00492017
-3.70117	0.0046602
-3.69141	0.00440499
-3.68164	0.00415493
-3.67188	0.00391039
-3.66211	0.00367167
-3.65235	0.00343908
-3.64258	0.00321285
-3.63281	0.0029932
-3.62305	0.0027803
-3.61328	0.0025743
-3.60352	0.00237528
-3.59375	0.00218331
-3.58399	0.00199843
-3.57422	0.00182061
-3.56445	0.00164983
-3.55469	0.00148601
-3.54492	0.00132904
-3.53516	0.00117878
-3.52539	0.00103506
-3.51563	0.000897689
-3.50586	0.00076644
-3.4961	0.000641066
-3.48633	0.000521293
-3.47656	0.000406828
-3.4668	0.000297355
-3.45703	0.000192542
-3.44727	9.2e-05
-3.4375	-4.51e-06
-3.42774	-9.75e-05
-3.41797	-0.000187285
-3.4082	-0.000274282
-3.39844	-0.000358883
-3.38867	-0.00044149
-3.37891	-0.000522509
-3.36914	-0.000602344
-3.35938	-0.000681395
-3.34961	-0.00076006
-3.33985	-0.000838729
-3.33008	-0.000917786
-3.32031	-0.0009976
-3.31055	-0.00107853
-3.30078	-0.00116093
-3.29102	-0.00124511
-3.28125	-0.00133141
-3.27149	-0.0014201
-3.26172	-0.00151147
-3.25195	-0.00160576
-3.24219	-0.0017032
-3.23242	-0.00180401
-3.22266	-0.00190835
-3.21289	-0.00201639
-3.20313	-0.00212825
-3.19336	-0.00224403
-3.1836	-0.00236381
-3.17383	-0.00248763
-3.16406	-0.0026155
-3.1543	-0.00274742
-3.14453	-0.00288333
-3.13477	-0.00302318
-3.125	-0.00316687
-3.11524	-0.00331426
-3.10547	-0.0034652
-3.0957	-0.00361952
-3.08594	-0.003777
-3.07617	-0.00393741
-3.06641	-0.0041005
-3.05664	-0.00426597
-3.04688	-0.00443354
-3.03711	-0.00460287
-3.02735	-0.00477362
-3.01758	-0.00494542
-3.00781	-0.00511789
-2.99805	-0.00529064
-2.98828	-0.00546325
-2.97852	-0.0056353
-2.96875	-0.00580635
-2.95899	-0.00597597
-2.94922	-0.00614369
-2.93945	-0.00630906
-2.92969	-0.00647161
-2.91992	-0.00663089
-2.91016	-0.00678644
-2.90039	-0.00693777
-2.89063	-0.00708445
-2.88086	-0.00722601
-2.8711	-0.00736201
-2.86133	-0.00749201
-2.85156	-0.00761557
-2.8418	-0.00773229
-2.83203	-0.00784176
-2.82227	-0.00794358
-2.8125	-0.0080374
-2.80274	-0.00812285
-2.79297	-0.0081996
-2.7832	-0.00826734
-2.77344	-0.00832577
-2.76367	-0.00837462
-2.75391	-0.00841366
-2.74414	-0.00844264
-2.73438	-0.00846139
-2.72461	-0.00846973
-2.71485	-0.00846751
-2.70508	-0.00845463
-2.69531	-0.00843099
-2.68555	-0.00839653
-2.67578	-0.00835123
-2.66602	-0.00829507
-2.65625	-0.00822809
-2.64649	-0.00815033
-2.63672	-0.00806188
-2.62695	-0.00796284
-2.61719	-0.00785336
-2.60742	-0.00773359
-2.59766	-0.00760373
-2.58789	-0.00746398
-2.57813	-0.0073146
-2.56836	-0.00715583
-2.5586	-0.00698796
-2.54883	-0.00681131
-2.53906	-0.0066262
-2.5293	-0.00643297
-2.51953	-0.00623201
-2.50977	-0.00602368
-2.5	-0.00580839
-2.49024	-0.00558655
-2.48047	-0.00535858
-2.4707	-0.00512494
-2.46094	-0.00488606
-2.45117	-0.00464239
-2.44141	-0.00439442
-2.43164	-0.0041426
-2.42188	-0.00388741
-2.41211	-0.00362933
-2.40234	-0.00336884
-2.39258	-0.0031064
-2.38281	-0.0028425
-2.37305	-0.00257762
-2.36328	-0.00231221
-2.35352	-0.00204674
-2.34375	-0.00178166
-2.33399	-0.00151742
-2.32422	-0.00125446
-2.31445	-0.00099319
-2.30469	-0.000734035
-2.29492	-0.000477388
-2.28516	-0.000223634
-2.27539	2.69e-05
-2.26563	0.000273735
-2.25586	0.000516662
-2.24609	0.00075532
-2.23633	0.00098941
-2.22656	0.00121865
-2.2168	0.00144278
-2.20703	0.00166156
-2.19727	0.00187477
-2.1875	0.0020822
-2.17774	0.00228368
-2.16797	0.00247904
-2.1582	0.00266815
-2.14844	0.00285088
-2.13867	0.00302715
-2.12891	0.00319686
-2.11914	0.00335996
-2.10938	0.00351641
-2.09961	0.00366619
-2.08984	0.0038093
-2.08008	0.00394575
-2.07031	0.00407557
-2.06055	0.00419881
-2.05078	0.00431554
-2.04102	0.00442584
-2.03125	0.00452979
-2.02149	0.0046275
-2.01172	0.0047191
-2.00195	0.0048047
-1.99219	0.00488445
-1.98242	0.00495849
-1.97266	0.00502697
-1.96289	0.00509007
-1.95313	0.00514795
-1.94336	0.00520078
-1.93359	0.00524874
-1.92383	0.00529201
-1.91406	0.00533076
-1.9043	0.00536518
-1.89453	0.00539546
-1.88477	0.00542176
-1.875	0.00544428
-1.86524	0.00546317
-1.85547	0.00547862
-1.8457	0.00549078
-1.83594	0.00549983
-1.82617	0.0055059
-1.81641	0.00550915
-1.80664	0.00550971
-1.79688	0.00550772
-1.78711	0.00550329
-1.77734	0.00549654
-1.76758	0.00548757
-1.75781	0.00547648
-1.74805	0.00546334
-1.73828	0.00544822
-1.72852	0.00543119
-1.71875	0.0054123
-1.70899	0.00539159
-1.69922	0.00536908
-1.68945	0.0053448
-1.67969	0.00531875
-1.66992	0.00529093
-1.66016	0.00526133
-1.65039	0.00522993
-1.64063	0.0051967
-1.63086	0.0051616
-1.62109	0.00512459
-1.61133	0.00508561
-1.60156	0.00504459
-1.5918	0.00500149
-1.58203	0.00495621
-1.57227	0.0049087
-1.5625	0.00485885
-1.55274	0.00480661
-1.54297	0.00475186
-1.5332	0.00469453
-1.52344	0.00463454
-1.51367	0.00457178
-1.50391	0.00450618
-1.49414	0.00443765
-1.48438	0.0043661
-1.47461	0.00429147
-1.46484	0.00421366
-1.45508	0.00413261
-1.44531	0.00404827
-1.43555	0.00396056
-1.42578	0.00386945
-1.41602	0.00377488
-1.40625	0.00367684
-1.39649	0.00357529
-1.38672	0.00347022
-1.37695	0.00336163
-1.36719	0.00324953
-1.35742	0.00313394
-1.34766	0.0030149
-1.33789	0.00289244
-1.32813	0.00276662
-1.31836	0.00263752
-1.30859	0.00250522
-1.29883	0.00236982
-1.28906	0.00223142
-1.2793	0.00209015
-1.26953	0.00194616
-1.25977	0.00179958
-1.25	0.00165058
-1.24024	0.00149934
-1.23047	0.00134605
-1.2207	0.0011909
-1.21094	0.00103411
-1.20117	0.0008759
-1.19141	0.000716505
-1.18164	0.000556168
-1.17188	0.000395143
-1.16211	0.00023369
-1.15234	7.21e-05
-1.14258	-8.94e-05
-1.13281	-0.000250501
-1.12305	-0.000410901
-1.11328	-0.000570318
-1.10352	-0.000728456
-1.09375	-0.000885015
-1.08398	-0.0010397
-1.07422	-0.0011922
-1.06445	-0.00134222
-1.05469	-0.00148945
-1.04492	-0.00163362
-1.03516	-0.00177441
-1.02539	-0.00191154
-1.01563	-0.00204472
-1.00586	-0.00217369
-0.996094	-0.00229817
-0.986329	-0.00241789
-0.976563	-0.00253261
-0.966797	-0.0026421
-0.957032	-0.0027461
-0.947266	-0.00284443
-0.9375	-0.00293685
-0.927735	-0.0030232
-0.917969	-0.00310329
-0.908204	-0.00317697
-0.898438	-0.00324408
-0.888672	-0.00330452
-0.878907	-0.00335815
-0.869141	-0.0034049
-0.859375	-0.00344469
-0.84961	-0.00347746
-0.839844	-0.00350319
-0.830079	-0.00352185
-0.820313	-0.00353345
-0.810547	-0.00353801
-0.800782	-0.00353557
-0.791016	-0.0035262
-0.78125	-0.00350997
-0.771485	-0.00348699
-0.761719	-0.00345739
-0.751954	-0.00342129
-0.742188	-0.00337885
-0.732422	-0.00333026
-0.722657	-0.0032757
-0.712891	-0.00321539
-0.703125	-0.00314955
-0.69336	-0.00307843
-0.683594	-0.00300228
-0.673828	-0.00292138
-0.664063	-0.00283602
-0.654297	-0.00274649
-0.644532	-0.0026531
-0.634766	-0.00255618
-0.625	-0.00245606
-0.615235	-0.00235307
-0.605469	-0.00224758
-0.595703	-0.00213992
-0.585938	-0.00203047
-0.576172	-0.00191958
-0.566407	-0.00180763
-0.556641	-0.00169499
-0.546875	-0.00158202
-0.53711	-0.0014691
-0.527344	-0.0013566
-0.517578	-0.00124488
-0.507813	-0.00113431
-0.498047	-0.00102524
[truncated: 22,579 more rows]

## Sheet: Fig2bcde_BodyPotentialMaps
Body site index	Body site coordinates			Triangulation of body sites				Body site index	Body surface EMG (mV)
	x(mm)	y(mm)	z(mm)					Time(s)	25	25.0098	25.0195	25.0293	25.0391	25.0488	25.0586	25.0684	25.0781	25.0879	25.0977	25.1074	25.1172	25.127	25.1367	25.1465	25.1563	25.166	25.1758	25.1856	25.1953	25.2051	25.2149	25.2246	25.2344	25.2442	25.2539	25.2637	25.2735	25.2832	25.293	25.3027	25.3125	25.3223	25.332	25.3418	25.3516	25.3613	25.3711	25.3809	25.3906
1	-133.995	-136.351	65.6006	16	145	148		1	0.0346513	0.0358382	0.0369926	0.0381126	0.0391962	0.0402416	0.0412472	0.0422111	0.0431317	0.0440075	0.0448371	0.0456189	0.0463516	0.0470341	0.0476651	0.0482436	0.0487686	0.0492392	0.0496545	0.0500138	0.0503165	0.050562	0.0507499	0.0508798	0.0509514	0.0509646	0.0509192	0.0508153	0.0506528	0.0504321	0.0501533	0.0498167	0.0494229	0.0489722	0.0484653	0.0479028	0.0472854	0.0466141	0.0458896	0.0451128	0.0442849
2	-104.813	-152.088	74.9434	145	16	15		2	0.00944859	0.0106081	0.0117598	0.0129017	0.0140316	0.0151476	0.0162475	0.0173294	0.0183916	0.019432	0.0204491	0.021441	0.0224061	0.0233429	0.0242498	0.0251255	0.0259686	0.0267778	0.0275519	0.0282899	0.0289906	0.0296533	0.0302769	0.0308607	0.031404	0.0319062	0.0323667	0.0327852	0.0331611	0.0334943	0.0337844	0.0340315	0.0342353	0.0343958	0.0345133	0.0345877	0.0346194	0.0346086	0.0345557	0.034461	0.034325
3	-71.6989	-162.132	81.9089	7	148	8		3	0.00444292	0.00447902	0.00452215	0.00457165	0.00462684	0.00468702	0.0047515	0.00481957	0.00489053	0.00496366	0.00503825	0.0051136	0.005189	0.00526375	0.00533715	0.00540853	0.0054772	0.0055425	0.00560379	0.00566044	0.00571182	0.00575735	0.00579644	0.00582854	0.0058531	0.00586963	0.00587764	0.00587665	0.00586625	0.00584602	0.00581558	0.0057746	0.00572274	0.00565973	0.0055853	0.00549925	0.00540137	0.00529151	0.00516955	0.00503541	0.00488902
4	-38.7361	-165.497	86.971	7	16	148		4	-0.00310635	-0.00257744	-0.00202696	-0.00145629	-0.000866813	-0.000259973	0.000362766	0.000999908	0.00164994	0.00231131	0.00298249	0.00366189	0.00434793	0.00503905	0.00573366	0.00643017	0.007127	0.0078226	0.0085154	0.00920386	0.00988645	0.0105617	0.0112281	0.0118842	0.0125286	0.0131599	0.0137768	0.014378	0.0149621	0.015528	0.0160745	0.0166004	0.0171047	0.0175863	0.0180443	0.0184777	0.0188857	0.0192675	0.0196223	0.0199494	0.0202482
5	-139.242	-123.723	87.0014	56	52	51		5	0.0195323	0.0214682	0.0233826	0.0252727	0.0271354	0.0289679	0.0307672	0.0325306	0.0342554	0.035939	0.0375788	0.0391723	0.0407173	0.0422115	0.0436527	0.0450389	0.0463681	0.0476385	0.0488484	0.0499961	0.0510802	0.0520993	0.053052	0.0539373	0.0547542	0.0555017	0.0561789	0.0567853	0.0573203	0.0577833	0.0581742	0.0584925	0.0587383	0.0589116	0.0590123	0.0590408	0.0589972	0.0588821	0.058696	0.0584394	0.058113
6	-107.972	-138.635	96.4313	55	56	51		6	0.00172883	0.0027287	0.00373438	0.00474454	0.00575779	0.0067728	0.0077882	0.00880264	0.00981478	0.0108233	0.0118268	0.0128241	0.0138137	0.0147945	0.0157651	0.0167242	0.0176706	0.0186031	0.0195204	0.0204214	0.0213047	0.0221694	0.0230141	0.0238378	0.0246394	0.0254178	0.0261718	0.0269006	0.027603	0.028278	0.0289247	0.0295421	0.0301293	0.0306854	0.0312095	0.0317009	0.0321586	0.032582	0.0329702	0.0333226	0.0336385
7	-77.8061	-147.21	102.566	146	149	150		7	0.00527414	0.00616622	0.00706454	0.00796749	0.0088734	0.00978063	0.0106875	0.0115925	0.0124939	0.01339	0.0142794	0.0151603	0.0160313	0.0168907	0.0177371	0.0185689	0.0193847	0.0201829	0.0209622	0.0217212	0.0224585	0.0231729	0.0238629	0.0245275	0.0251653	0.0257752	0.0263561	0.0269069	0.0274266	0.0279142	0.0283687	0.0287893	0.0291751	0.0295253	0.0298392	0.030116	0.0303553	0.0305562	0.0307184	0.0308413	0.0309246
8	-46.0683	-151.692	105.917	149	146	145		8	0.0199228	0.0202466	0.0205525	0.0208404	0.0211102	0.0213619	0.0215957	0.0218115	0.0220095	0.0221898	0.0223526	0.022498	0.0226262	0.0227375	0.0228321	0.0229102	0.0229721	0.023018	0.0230483	0.0230631	0.0230629	0.0230479	0.0230183	0.0229744	0.0229166	0.0228452	0.0227603	0.0226622	0.0225513	0.0224278	0.0222918	0.0221436	0.0219835	0.0218117	0.0216282	0.0214334	0.0212273	0.0210101	0.020782	0.020543	0.0202933
9	-206.071	-27.8304	40.0266	149	13	9		9	0.00385262	0.00487825	0.0059007	0.0069184	0.00792983	0.00893347	0.00992784	0.0109115	0.0118829	0.0128408	0.0137838	0.0147105	0.0156196	0.0165099	0.0173802	0.0182293	0.0190561	0.0198595	0.0206386	0.0213922	0.0221196	0.0228198	0.023492	0.0241355	0.0247495	0.0253335	0.0258867	0.0264087	0.026899	0.0273572	0.0277828	0.0281755	0.0285351	0.0288614	0.0291541	0.0294131	0.0296385	0.0298301	0.029988	0.0301123	0.030203
10	-197.166	-56.44	48.4857	13	149	145		10	-0.0012567	-7.90765e-05	0.00110015	0.00227945	0.00345733	0.00463228	0.00580284	0.00696756	0.008125	0.00927376	0.0104125	0.0115398	0.0126543	0.0137549	0.0148402	0.0159089	0.01696	0.0179923	0.0190046	0.0199959	0.0209652	0.0219114	0.0228335	0.0237307	0.0246021	0.0254468	0.026264	0.027053	0.027813	0.0285434	0.0292434	0.0299125	0.0305501	0.0311556	0.0317287	0.0322687	0.0327752	0.0332479	0.0336864	0.0340904	0.0344595
11	-183.398	-82.4343	54.5001	81	20	85		11	0.00355308	0.00553181	0.00751324	0.00949466	0.0114734	0.0134468	0.0154122	0.0173669	0.0193084	0.0212341	0.0231415	0.0250281	0.0268914	0.028729	0.0305387	0.0323181	0.034065	0.0357773	0.0374528	0.0390895	0.0406855	0.0422388	0.0437477	0.0452103	0.046625	0.0479903	0.0493046	0.0505664	0.0517744	0.0529274	0.054024	0.0550633	0.056044	0.0569654	0.0578264	0.0586264	0.0593644	0.06004	0.0606525	0.0612014	0.0616862
12	-163.457	-106.526	63.52	27	28	48		12	0.0148824	0.0171807	0.0194624	0.0217242	0.0239625	0.0261743	0.0283562	0.0305051	0.0326179	0.0346916	0.0367233	0.0387103	0.0406498	0.0425392	0.044376	0.0461579	0.0478825	0.0495476	0.0511514	0.0526917	0.0541669	0.0555751	0.056915	0.058185	0.0593837	0.0605101	0.0615631	0.0625416	0.0634449	0.0642722	0.065023	0.0656968	0.0662933	0.0668121	0.0672531	0.0676164	0.0679019	0.0681099	0.0682406	0.0682944	0.0682718
13	-213.935	-25.3567	70.0847	37	28	17		13	-0.00825688	-0.00842583	-0.00856629	-0.0086779	-0.00876036	-0.00881346	-0.00883701	-0.00883092	-0.00879515	-0.00872973	-0.00863476	-0.00851041	-0.00835693	-0.00817464	-0.00796392	-0.00772525	-0.00745916	-0.00716626	-0.00684725	-0.0065029	-0.00613404	-0.00574158	-0.00532652	-0.0048899	-0.00443285	-0.00395658	-0.00346233	-0.00295145	-0.0024253	-0.00188535	-0.00133309	-0.000770083	-0.000197936	0.000381696	0.000967115	0.00155658	0.00214833	0.00274055	0.00333141	0.00391905	0.00450161
14	-200.82	-53.6407	77.1983	28	37	48		14	0.00434624	0.00565557	0.00696538	0.0082741	0.00958013	0.0108819	0.0121779	0.0134666	0.0147464	0.0160159	0.0172736	0.0185181	0.0197479	0.0209617	0.0221581	0.0233358	0.0244935	0.02563	0.026744	0.0278343	0.0288998	0.0299394	0.030952	0.0319364	0.0328918	0.0338172	0.0347115	0.035574	0.0364037	0.0371998	0.0379615	0.0386881	0.0393788	0.040033	0.04065	0.0412292	0.04177	0.0422718	0.0427342	0.0431567	0.0435388
15	-183.278	-77.9347	83.9444	26	30	27		15	-0.00420893	-0.00241393	-0.000602213	0.00122367	0.00306114	0.00490761	0.00676047	0.00861713	0.0104749	0.0123313	0.0141836	0.0160293	0.0178658	0.0196904	0.0215007	0.0232941	0.0250682	0.0268206	0.0285487	0.0302503	0.031923	0.0335645	0.0351727	0.0367454	0.0382804	0.0397757	0.0412293	0.0426392	0.0440038	0.045321	0.0465892	0.0478068	0.0489722	0.0500839	0.0511403	0.0521403	0.0530824	0.0539655	0.0547885	0.0555502	0.0562498
16	-161.504	-100.951	91.0922	35	55	34		16	0.00898509	0.0118408	0.0146972	0.0175497	0.0203942	0.0232261	0.0260412	0.0288351	0.0316036	0.0343424	0.0370474	0.0397144	0.0423394	0.0449185	0.0474476	0.0499231	0.0523411	0.0546982	0.0569908	0.0592156	0.0613693	0.0634487	0.065451	0.0673732	0.0692126	0.0709666	0.0726328	0.074209	0.075693	0.0770829	0.0783768	0.0795731	0.0806704	0.0816672	0.0825624	0.0833551	0.0840443	0.0846294	0.0851098	0.0854853	0.0857556
17	-119.022	-155.411	0.0780185	55	35	56		17	0.0423684	0.0434546	0.0444971	0.0454944	0.0464452	0.047348	0.0482018	0.0490054	0.0497576	0.0504577	0.0511047	0.0516977	0.0522361	0.0527194	0.0531468	0.0535181	0.0538329	0.0540909	0.054292	0.0544361	0.0545232	0.0545534	0.054527	0.0544441	0.0543053	0.0541108	0.0538614	0.0535575	0.0531999	0.0527893	0.0523266	0.0518126	0.0512485	0.0506351	0.0499737	0.0492654	0.0485113	0.0477129	0.0468713	0.0459881	0.0450645
18	-93.4098	-171.447	6.70219	24	19	23		18	0.0284956	0.0293642	0.0302035	0.0310124	0.0317896	0.0325343	0.0332452	0.0339215	0.0345624	0.0351669	0.0357345	0.0362643	0.0367559	0.0372087	0.0376223	0.0379962	0.0383303	0.0386242	0.0388778	0.039091	0.0392638	0.0393962	0.0394884	0.0395405	0.0395528	0.0395256	0.0394593	0.0393542	0.0392109	0.03903	0.0388119	0.0385574	0.0382671	0.0379418	0.0375823	0.0371893	0.0367637	0.0363064	0.0358184	0.0353004	0.0347537
19	-58.814	-181.358	11.9109	19	24	20		19	0.0164866	0.0166923	0.016867	0.01701	0.0171208	0.017199	0.0172444	0.0172566	0.0172356	0.0171813	0.0170938	0.0169733	0.01682	0.0166342	0.0164164	0.0161672	0.0158871	0.0155768	0.0152372	0.0148692	0.0144736	0.0140515	0.0136041	0.0131325	0.0126379	0.0121217	0.0115852	0.0110298	0.010457	0.00986826	0.0092652	0.00864935	0.00802234	0.0073858	0.00674138	0.00609075	0.00543559	0.00477757	0.00411839	0.00345971	0.00280319
20	-25.6945	-183.202	15.4527	19	20	40		20	0.00982295	0.0107819	0.0117325	0.0126726	0.0136	0.0145125	0.0154081	0.0162845	0.0171397	0.0179717	0.0187784	0.019558	0.0203085	0.021028	0.0217148	0.0223672	0.0229834	0.023562	0.0241014	0.0246002	0.025057	0.0254706	0.0258398	0.0261636	0.0264409	0.026671	0.026853	0.0269862	0.0270701	0.0271042	0.0270882	0.0270219	0.026905	0.0267377	0.02652	0.0262521	0.0259344	0.0255672	0.0251512	0.0246871	0.0241756
21	-124.087	-149.907	32.4012	39	19	40		21	0.0350742	0.0362475	0.0373891	0.0384975	0.0395713	0.040609	0.0416095	0.0425713	0.0434933	0.0443745	0.0452137	0.0460099	0.0467622	0.0474698	0.0481318	0.0487476	0.0493165	0.0498379	0.0503113	0.0507363	0.0511124	0.0514395	0.0517172	0.0519455	0.0521241	0.052253	0.0523324	0.0523622	0.0523427	0.052274	0.0521564	0.0519902	0.0517759	0.0515138	0.0512044	0.0508484	0.0504462	0.0499985	0.049506	0.0489693	0.0483893
22	-97.2183	-166.115	36.9637	49	43	53		22	0.0246329	0.0256136	0.0265739	0.0275127	0.0284288	0.0293209	0.0301881	0.0310291	0.031843	0.0326289	0.0333857	0.0341127	0.0348089	0.0354737	0.0361063	0.036706	0.0372722	0.0378043	0.038302	0.0387646	0.0391918	0.0395832	0.0399386	0.0402577	0.0405403	0.0407862	0.0409954	0.0411678	0.0413034	0.0414022	0.0414643	0.0414899	0.0414791	0.0414321	0.0413492	0.0412306	0.0410767	0.0408878	0.0406643	0.0404066	0.0401152
23	-65.5812	-176.285	41.9292	18	19	39		23	0.0120245	0.0129141	0.0138022	0.014687	0.0155666	0.016439	0.0173025	0.0181551	0.0189949	0.0198201	0.0206289	0.0214194	0.0221898	0.0229384	0.0236634	0.0243631	0.0250359	0.0256802	0.0262943	0.0268769	0.0274264	0.0279415	0.028421	0.0288634	0.0292677	0.0296328	0.0299576	0.0302412	0.0304828	0.0306816	0.0308369	0.0309482	0.0310149	0.0310366	0.031013	0.030944	0.0308293	0.0306691	0.0304632	0.0302121	0.0299158
24	-35.0816	-180.079	45.9428	19	18	23		24	0.0214999	0.0229494	0.0243814	0.0257932	0.0271818	0.0285446	0.0298789	0.0311821	0.0324515	0.0336846	0.0348791	0.0360326	0.0371427	0.0382074	0.0392244	0.040192	0.0411081	0.041971	0.0427792	0.0435309	0.044225	0.04486	0.045435	0.0459487	0.0464005	0.0467896	0.0471153	0.0473773	0.0475753	0.047709	0.0477785	0.047784	0.0477256	0.0476038	0.0474192	0.0471725	0.0468644	0.046496	0.0460684	0.0455827	0.0450403
25	-190.896	-58.7073	-27.9068	37	38	34		25	0.0144488	0.0153616	0.0162526	0.0171207	0.0179651	0.0187849	0.0195793	0.0203476	0.0210892	0.0218035	0.0224899	0.023148	0.0237773	0.0243775	0.0249484	0.0254897	0.0260013	0.026483	0.0269348	0.0273567	0.0277488	0.0281111	0.0284438	0.0287471	0.0290213	0.0292666	0.0294834	0.029672	0.0298328	0.0299663	0.0300728	0.0301528	0.0302069	0.0302355	0.0302393	0.0302187	0.0301742	0.0301066	0.0300162	0.0299038	0.0297698
26	-177.116	-82.4682	-22.9248	38	35	34		26	0.00431884	0.00615594	0.00798434	0.00980171	0.0116058	0.0133942	0.0151649	0.0169157	0.0186444	0.020349	0.0220275	0.023678	0.0252985	0.0268873	0.0284425	0.0299626	0.0314458	0.0328907	0.0342957	0.0356595	0.0369807	0.0382581	0.0394905	0.0406768	0.041816	0.042907	0.0439491	0.0449415	0.0458834	0.0467742	0.0476133	0.0484001	0.0491344	0.0498157	0.0504438	0.0510184	0.0515394	0.0520067	0.0524202	0.0527802	0.0530865
27	-161.902	-105.034	-15.6338	35	38	39		27	0.0146732	0.0164978	0.0183054	0.0200933	0.0218593	0.0236009	0.0253157	0.0270016	0.0286562	0.0302774	0.0318631	0.0334113	0.03492	0.0363872	0.0378113	0.0391904	0.0405228	0.0418071	0.0430417	0.0442251	0.0453562	0.0464336	0.0474562	0.048423	0.0493329	0.0501853	0.0509792	0.051714	0.0523891	0.053004	0.0535584	0.0540519	0.0544843	0.0548554	0.0551653	0.055414	0.0556016	0.0557283	0.0557944	0.0558003	0.0557465
28	-145.558	-127.887	-11.0564	38	18	39		28	0.0342665	0.0357062	0.0371053	0.0384618	0.0397737	0.0410393	0.0422567	0.0434242	0.0445403	0.0456034	0.0466122	0.0475654	0.0484616	0.0492999	0.0500792	0.0507986	0.0514573	0.0520547	0.0525901	0.0530631	0.0534733	0.0538204	0.0541043	0.0543249	0.0544823	0.0545766	0.0546081	0.0545771	0.0544841	0.0543296	0.0541142	0.0538387	0.0535039	0.0531107	0.0526601	0.0521532	0.051591	0.0509747	0.0503058	0.0495855	0.0488152
29	-196.003	-53.4829	1.4937	38	37	17		29	0.00540483	0.00723526	0.00905518	0.0108623	0.0126544	0.0144293	0.016185	0.0179192	0.0196301	0.0213156	0.0229739	0.0246031	0.0262015	0.0277675	0.0292993	0.0307954	0.0322544	0.0336749	0.0350555	0.036395	0.0376922	0.038946	0.0401554	0.0413195	0.0424374	0.0435082	0.0445313	0.0455061	0.0464319	0.0473082	0.0481347	0.048911	0.0496367	0.0503116	0.0509356	0.0515086	0.0520305	0.0525013	0.052921	0.0532899	0.0536081
30	-182.337	-77.4656	7.43313	18	38	17		30	0.00468514	0.00712642	0.00956322	0.0119922	0.0144102	0.0168138	0.0192	0.0215656	0.0239074	0.0262225	0.0285079	0.0307606	0.0329778	0.0351568	0.0372948	0.0393892	0.0414376	0.0434374	0.0453863	0.0472821	0.0491226	0.0509057	0.0526294	0.054292	0.0558916	0.0574265	0.0588953	0.0602964	0.0616286	0.0628905	0.0640811	0.0651992	0.0662441	0.0672149	0.0681107	0.0689312	0.0696756	0.0703436	0.070935	0.0714494	0.0718867
31	-168.136	-100.376	14.5549	33	37	34		31	0.0122039	0.0142701	0.0163206	0.0183525	0.0203627	0.0223486	0.0243073	0.0262362	0.0281325	0.0299938	0.0318175	0.0336011	0.0353424	0.0370391	0.038689	0.0402899	0.04184	0.0433373	0.0447801	0.0461665	0.0474951	0.0487643	0.0499727	0.0511191	0.0522023	0.0532212	0.0541749	0.0550625	0.0558832	0.0566365	0.0573218	0.0579386	0.0584867	0.0589658	0.0593759	0.0597168	0.0599888	0.0601919	0.0603265	0.0603929	0.0603916
32	-149.052	-125.43	21.6364	37	33	48		32	0.0305836	0.0326922	0.0347742	0.0368262	0.0388446	0.0408261	0.0427673	0.0446648	0.0465155	0.0483161	0.0500636	0.051755	0.0533873	0.0549578	0.0564638	0.0579027	0.0592719	0.0605692	0.0617923	0.0629391	0.0640077	0.0649963	0.065903	0.0667265	0.0674653	0.0681182	0.0686841	0.0691621	0.0695513	0.0698512	0.0700613	0.0701813	0.070211	0.0701504	0.0699997	0.0697593	0.0694295	0.0690111	0.0685047	0.0679112	0.0672319
33	-119.88	-160.075	-63.368	117	118	113		33	0.0226827	0.0233397	0.0239706	0.0245742	0.0251497	0.0256961	0.0262126	0.0266983	0.0271524	0.0275743	0.0279634	0.0283189	0.0286404	0.0289275	0.0291796	0.0293964	0.0295776	0.029723	0.0298324	0.0299057	0.0299428	0.0299438	0.0299086	0.0298374	0.0297304	0.0295878	0.0294099	0.0291971	0.0289498	0.0286683	0.0283534	0.0280054	0.027625	0.0272129	0.0267698	0.0262965	0.0257937	0.0252623	0.0247032	0.0241172	0.0235054
34	-92.9638	-176.451	-63.2513	3	7	8		34	0.0298536	0.0303699	0.0308433	0.031273	0.0316586	0.0319994	0.032295	0.0325452	0.0327497	0.0329084	0.0330212	0.0330885	0.0331102	0.0330868	0.0330186	0.0329061	0.0327499	0.0325508	0.0323094	0.0320265	0.0317032	0.0313405	0.0309393	0.0305008	0.0300263	0.0295169	0.028974	0.0283991	0.0277933	0.0271583	0.0264956	0.0258065	0.0250927	0.0243558	0.0235972	0.0228187	0.0220218	0.0212082	0.0203793	0.0195369	0.0186825
35	-58.8933	-187.082	-59.2309	89	90	64		35	0.0208015	0.0218113	0.022801	0.0237687	0.0247126	0.0256306	0.026521	0.0273821	0.0282121	0.0290094	0.0297724	0.0304996	0.0311895	0.0318407	0.032452	0.033022	0.0335497	0.0340339	0.0344737	0.0348681	0.0352163	0.0355176	0.0357712	0.0359766	0.0361334	0.0362411	0.0362994	0.036308	0.0362669	0.0361759	0.0360352	0.0358447	0.0356048	0.0353158	0.0349779	0.0345917	0.0341577	0.0336766	0.0331489	0.0325756	0.0319574
36	-21.5816	-184.175	-55.5338	63	52	56		36	0.0258534	0.0266763	0.0274627	0.0282112	0.0289205	0.0295895	0.030217	0.0308019	0.0313434	0.0318405	0.0322925	0.0326988	0.0330588	0.0333719	0.0336379	0.0338564	0.0340272	0.0341502	0.0342255	0.034253	0.034233	0.0341658	0.0340517	0.033891	0.0336845	0.0334325	0.0331359	0.0327954	0.0324118	0.031986	0.0315189	0.0310117	0.0304654	0.0298812	0.0292602	0.0286038	0.0279131	0.0271897	0.0264348	0.0256499	0.0248365
37	-119.744	-157.886	-36.292	63	89	64		37	0.0302398	0.031133	0.0319936	0.0328204	0.0336119	0.034367	0.0350842	0.0357626	0.036401	0.0369984	0.0375538	0.0380664	0.0385355	0.0389602	0.03934	0.0396743	0.0399627	0.0402048	0.0404002	0.0405489	0.0406505	0.0407052	0.0407128	0.0406737	0.0405879	0.0404556	0.0402774	0.0400536	0.0397848	0.0394714	0.0391143	0.0387141	0.0382716	0.0377877	0.0372633	0.0366994	0.0360972	0.0354576	0.0347818	0.0340711	0.0333268
38	-91.7819	-175.402	-34.2053	89	63	56		38	0.0283317	0.0290889	0.0298174	0.0305158	0.0311829	0.0318173	0.0324179	0.0329835	0.0335132	0.0340059	0.0344607	0.0348766	0.035253	0.0355891	0.0358843	0.0361379	0.0363495	0.0365187	0.0366451	0.0367284	0.0367685	0.0367653	0.0367187	0.0366287	0.0364956	0.0363193	0.0361004	0.035839	0.0355356	0.0351907	0.0348049	0.0343788	0.033913	0.0334083	0.0328656	0.0322858	0.0316697	0.0310184	0.0303328	0.0296143	0.0288637
39	-62.0169	-185.07	-29.3357	55	54	34		39	0.0133578	0.0144622	0.0155478	0.0166122	0.017653	0.018668	0.0196549	0.0206116	0.0215361	0.0224264	0.0232805	0.0240967	0.0248734	0.0256088	0.0263015	0.0269502	0.0275535	0.0281102	0.0286194	0.0290801	0.0294914	0.0298527	0.0301634	0.030423	0.0306312	0.0307877	0.0308924	0.0309454	0.0309467	0.0308966	0.0307954	0.0306436	0.0304418	0.0301907	0.0298909	0.0295435	0.0291493	0.0287094	0.0282251	0.0276974	0.0271279
40	-22.6863	-183.694	-24.4112	54	33	34		40	-0.0139487	-0.0130072	-0.0120533	-0.0110884	-0.0101138	-0.0091306	-0.00814014	-0.00714362	-0.00614224	-0.00513718	-0.00412959	-0.00312061	-0.00211133	-0.00110285	-9.61978e-05	0.000907591	0.00190753	0.00290266	0.00389205	0.0048748	0.00585006	0.00681698	0.00777476	0.00872264	0.00965987	0.0105858	0.0114996	0.0124008	0.0132888	0.0141628	0.0150225	0.0158672	0.0166964	0.0175097	0.0183067	0.0190868	0.0198497	0.0205951	0.0213225	0.0220316	0.0227221
41	-180.421	-60.6135	-88.9325	33	54	53		41	0.00859577	0.0111173	0.0135953	0.0160267	0.0184085	0.020738	0.0230126	0.0252299	0.0273876	0.0294834	0.0315155	0.0334821	0.0353815	0.0372122	0.0389729	0.0406625	0.0422799	0.0438245	0.0452955	0.0466925	0.0480152	0.0492633	0.0504369	0.0515362	0.0525614	0.053513	0.0543916	0.0551979	0.0559327	0.0565971	0.0571922	0.0577191	0.0581792	0.058574	0.0589049	0.0591736	0.0593818	0.0595312	0.0596238	0.0596614	0.0596459
42	-168.47	-85.3826	-85.5646	54	49	53		42	0.0196278	0.0199265	0.0202058	0.0204655	0.0207058	0.0209266	0.0211281	0.0213104	0.0214737	0.021618	0.0217437	0.021851	0.0219401	0.0220114	0.022065	0.0221014	0.0221208	0.0221237	0.0221104	0.0220813	0.0220368	0.0219774	0.0219034	0.0218154	0.0217136	0.0215987	0.0214711	0.0213311	0.0211794	0.0210163	0.0208424	0.020658	0.0204637	0.0202599	0.0200471	0.0198257	0.0195962	0.0193589	0.0191144	0.018863	0.0186051
43	-152.079	-107.623	-80.9492	96	92	95		43	0.0160101	0.0170916	0.0181535	0.0191942	0.0202122	0.0212061	0.0221746	0.0231162	0.0240298	0.0249141	0.0257679	0.0265902	0.0273799	0.0281361	0.0288579	0.0295444	0.0301948	0.0308085	0.0313849	0.0319234	0.0324234	0.0328846	0.0333067	0.0336893	0.0340322	0.0343354	0.0345987	0.0348221	0.0350056	0.0351495	0.0352539	0.0353191	0.0353453	0.035333	0.0352825	0.0351944	0.0350692	0.0349075	0.0347099	0.0344771	0.0342099
44	-135.666	-131.52	-75.5693	81	96	95		44	0.0173681	0.0183191	0.0192537	0.0201705	0.0210685	0.0219465	0.0228033	0.0236378	0.0244491	0.0252362	0.0259979	0.0267335	0.0274421	0.0281227	0.0287747	0.0293971	0.0299894	0.0305508	0.0310807	0.0315786	0.0320438	0.032476	0.0328746	0.0332393	0.0335697	0.0338656	0.0341266	0.0343525	0.0345431	0.0346985	0.0348183	0.0349027	0.0349517	0.0349652	0.0349433	0.0348863	0.0347942	0.0346673	0.0345059	0.0343102	0.0340805
45	-187.411	-52.8037	-59.0928	96	81	82		45	0.0270866	0.0280683	0.0290112	0.029914	0.0307756	0.031595	0.0323712	0.0331035	0.033791	0.0344332	0.0350294	0.0355792	0.0360821	0.0365378	0.0369462	0.037307	0.0376203	0.0378861	0.0381045	0.0382756	0.0383999	0.0384776	0.0385091	0.0384951	0.038436	0.0383326	0.0381855	0.0379955	0.0377635	0.0374904	0.0371771	0.0368246	0.0364341	0.0360066	0.0355432	0.0350451	0.0345136	0.0339499	0.0333553	0.0327311	0.0320785
46	-175.937	-81.2591	-55.4806	145	147	148		46	0.0140503	0.0151258	0.016181	0.0172146	0.0182254	0.0192121	0.0201734	0.0211084	0.0220159	0.0228949	0.0237446	0.0245639	0.0253521	0.0261084	0.0268322	0.0275228	0.0281798	0.0288025	0.0293906	0.0299438	0.0304617	0.0309441	0.0313908	0.0318019	0.0321771	0.0325166	0.0328204	0.0330887	0.0333217	0.0335196	0.0336827	0.0338114	0.0339061	0.0339672	0.0339952	0.0339907	0.0339541	0.0338862	0.0337876	0.0336589	0.0335008
47	-159.635	-102.618	-51.6436	146	147	145		47	0.0176489	0.0188748	0.0200783	0.0212578	0.0224118	0.0235387	0.0246371	0.0257055	0.0267426	0.0277471	0.0287179	0.0296536	0.0305533	0.0314158	0.0322404	0.0330259	0.0337718	0.0344771	0.0351413	0.0357637	0.0363438	0.0368812	0.0373754	0.0378262	0.0382334	0.0385967	0.0389161	0.0391916	0.0394231	0.0396108	0.039755	0.0398557	0.0399134	0.0399284	0.0399012	0.0398321	0.0397218	0.0395709	0.0393799	0.0391496	0.0388808
48	-143.144	-124.693	-47.1037	14	145	15		48	0.0213525	0.0224975	0.0236168	0.0247088	0.0257723	0.026806	0.0278086	0.028779	0.029716	0.0306185	0.0314857	0.0323165	0.0331101	0.0338657	0.0345826	0.0352601	0.0358975	0.0364944	0.0370503	0.0375648	0.0380376	0.0384683	0.0388568	0.0392029	0.0395066	0.0397678	0.0399866	0.0401631	0.0402975	0.0403899	0.0404406	0.0404501	0.0404186	0.0403466	0.0402346	0.0400831	0.0398927	0.0396639	0.0393976	0.0390943	0.0387549
49	-116.785	-125.655	-123.379	14	13	145		49	0.0177444	0.0183817	0.0190018	0.0196034	0.0201857	0.0207476	0.0212883	0.0218068	0.0223022	0.0227738	0.0232208	0.0236423	0.0240378	0.0244064	0.0247477	0.0250609	0.0253457	0.0256015	0.0258278	0.0260242	0.0261906	0.0263264	0.0264315	0.0265058	0.026549	0.0265611	0.026542	0.0264918	0.0264105	0.0262983	0.0261552	0.0259817	0.0257778	0.0255439	0.0252804	0.0249877	0.0246663	0.0243167	0.0239394	0.023535	0.0231042
50	-93.1829	-139.782	-130.73	141	130	142		50	0.0329941	0.0338314	0.0346239	0.0353701	0.0360691	0.0367196	0.0373208	0.0378717	0.0383717	0.0388199	0.039216	0.0395594	0.0398497	0.0400868	0.0402705	0.0404007	0.0404776	0.0405012	0.0404719	0.0403901	0.0402561	0.0400707	0.0398343	0.0395478	0.0392121	0.038828	0.0383966	0.0379189	0.0373961	0.0368295	0.0362204	0.0355701	0.0348802	0.034152	0.0333872	0.0325873	0.031754	0.030889	0.029994	0.0290708	0.0281211
51	-66.297	-149.74	-136.363	157	49	160		51	0.013041	0.0135597	0.0140613	0.0145446	0.0150087	0.0154524	0.0158747	0.0162746	0.0166512	0.0170037	0.0173312	0.017633	0.0179083	0.0181566	0.0183772	0.0185696	0.0187333	0.0188679	0.0189732	0.0190487	0.0190945	0.0191102	0.0190958	0.0190513	0.0189768	0.0188724	0.0187383	0.0185748	0.0183821	0.0181607	0.017911	0.0176336	0.0173289	0.0169976	0.0166404	0.016258	0.0158513	0.015421	0.014968	0.0144934	0.0139979
52	-30.6364	-154.405	-138.866	49	157	41		52	0.026581	0.0275282	0.0284257	0.029272	0.0300657	0.0308058	0.031491	0.0321206	0.0326938	0.0332099	0.0336684	0.0340691	0.0344118	0.0346964	0.034923	0.0350919	0.0352034	0.035258	0.0352563	0.0351992	0.0350874	0.034922	0.034704	0.0344347	0.0341153	0.0337473	0.0333322	0.0328715	0.0323668	0.03182	0.0312327	0.0306068	0.0299443	0.0292471	0.0285171	0.0277564	0.0269669	0.0261509	0.0253103	0.0244472	0.0235637
53	-123.266	-138.561	-102.618	160	50	51		53	0.0112058	0.0121622	0.0131113	0.0140515	0.0149814	0.0158994	0.016804	0.0176936	0.0185668	0.0194221	0.0202582	0.0210735	0.0218667	0.0226366	0.0233817	0.0241009	0.0247929	0.0254566	0.0260908	0.0266946	0.0272668	0.0278066	0.028313	0.0287852	0.0292224	0.0296239	0.029989	0.0303173	0.0306081	0.0308609	0.0310755	0.0312515	0.0313887	0.0314868	0.0315457	0.0315655	0.0315462	0.0314878	0.0313905	0.0312546	0.0310804
54	-100.26	-155.97	-109.45	49	50	160		54	0.0188861	0.0195278	0.0201514	0.0207558	0.0213398	0.0219022	0.0224419	0.0229578	0.0234489	0.0239142	0.0243527	0.0247636	0.025146	0.0254992	0.0258223	0.0261147	0.0263759	0.0266051	0.026802	0.0269661	0.027097	0.0271945	0.0272583	0.0272881	0.027284	0.0272458	0.0271736	0.0270675	0.0269276	0.0267541	0.0265473	0.0263076	0.0260353	0.025731	0.0253951	0.0250283	0.0246311	0.0242044	0.0237487	0.023265	0.022754
55	-72.4385	-168.727	-113.934	54	50	49		55	0.0170046	0.0178001	0.0185777	0.0193361	0.0200737	0.0207892	0.0214812	0.0221483	0.0227893	0.023403	0.0239881	0.0245435	0.0250682	0.0255612	0.0260216	0.0264483	0.0268407	0.027198	0.0275195	0.0278047	0.028053	0.0282639	0.0284371	0.0285722	0.0286691	0.0287277	0.0287477	0.0287293	0.0286725	0.0285775	0.0284445	0.0282739	0.0280659	0.027821	0.0275399	0.0272229	0.0268709	0.0264845	0.0260646	0.0256119	0.0251273
56	-37.7443	-176.63	-116.422	50	55	51		56	0.0195202	0.0197555	0.0199601	0.0201332	0.0202743	0.0203828	0.0204583	0.0205003	0.0205085	0.0204828	0.020423	0.020329	0.0202007	0.0200384	0.0198422	0.0196124	0.0193492	0.0190531	0.0187247	0.0183643	0.0179727	0.0175507	0.0170989	0.0166182	0.0161095	0.0155738	0.0150122	0.0144257	0.0138154	0.0131826	0.0125285	0.0118543	0.0111615	0.0104513	0.00972519	0.00898455	0.00823086	0.00746557	0.00669019	0.00590622	0.00511517
57	-198.933	-0.0150475	-43.4526	50	54	55		57	0	0	0	0	0	0	0	0	0	0	0	0	0	0	0	0	0	0	0	0	0	0	0	0	0	0	0	0	0	0	0	0	0	0	0	0	0	0	0	0	0
58	-195.923	-31.71	-39.4579	66	67	85		58	-0.0510182	-0.049716	-0.0483766	-0.0470007	-0.045589	-0.0441421	-0.0426607	-0.0411455	-0.0395972	-0.0380165	-0.0364042	-0.0347609	-0.0330875	-0.0313846	-0.0296531	-0.0278938	-0.0261074	-0.0242949	-0.0224571	-0.0205947	-0.0187089	-0.0168004	-0.0148703	-0.0129195	-0.0109491	-0.00896003	-0.00695346	-0.00493046	-0.0028922	-0.000839849	0.00122537	0.00330219	0.00538933	0.00748544	0.00958916	0.011699	0.0138137	0.0159315	0.018051	0.0201706	0.0222887
59	-199.334	5.0453	-14.2609	24	65	20		59	0.0102045	0.0117892	0.0133585	0.0149104	0.0164428	0.0179538	0.0194413	0.0209036	0.0223387	0.0237449	0.0251204	0.0264637	0.027773	0.029047	0.0302841	0.031483	0.0326424	0.0337611	0.0348379	0.0358718	0.0368618	0.037807	0.0387066	0.0395599	0.0403663	0.0411251	0.0418359	0.0424982	0.0431119	0.0436766	0.0441921	0.0446585	0.0450756	0.0454436	0.0457627	0.0460329	0.0462547	0.0464283	0.0465542	0.0466328	0.0466647
60	-200.214	-27.3009	-9.55948	20	65	85		60	0.00732373	0.00917559	0.011013	0.0128332	0.0146336	0.0164115	0.0181643	0.0198896	0.0215848	0.0232475	0.0248755	0.0264664	0.0280182	0.0295286	0.0309957	0.0324176	0.0337924	0.0351185	0.0363941	0.0376179	0.0387883	0.0399041	0.040964	0.041967	0.0429121	0.0437985	0.0446253	0.0453921	0.0460981	0.0467432	0.0473269	0.0478491	0.0483097	0.0487089	0.0490467	0.0493234	0.0495394	0.0496951	0.0497913	0.0498284	0.0498073
61	11.1698	-146.991	-141.835	65	66	85		61	0.00168872	0.00189573	0.00208814	0.00226573	0.00242834	0.00257585	0.00270817	0.00282528	0.00292716	0.00301387	0.00308549	0.00314214	0.00318397	0.00321119	0.00322402	0.00322274	0.00320763	0.00317904	0.00313732	0.00308287	0.0030161	0.00293747	0.00284745	0.00274652	0.00263521	0.00251406	0.00238361	0.00224444	0.00209715	0.00194233	0.00178059	0.00161256	0.00143887	0.00126016	0.00107708	0.000890267	0.000700376	0.000508057	0.000313956	0.000118718	-7.70161e-05
62	42.3172	-141.861	-134.411	47	27	48		62	0.00464077	0.00515681	0.00566819	0.00617386	0.00667273	0.00716379	0.00764601	0.00811843	0.00858007	0.00903003	0.00946741	0.00989137	0.0103011	0.0106958	0.0110747	0.0114372	0.0117825	0.0121102	0.0124195	0.0127101	0.0129814	0.013233	0.0134645	0.0136756	0.013866	0.0140355	0.0141839	0.014311	0.0144167	0.0145011	0.014564	0.0146056	0.014626	0.0146252	0.0146034	0.0145609	0.0144979	0.0144148	0.0143118	0.0141893	0.0140477
63	11.8795	-172.314	-116.923	47	26	27		63	0.0122214	0.0130887	0.0139429	0.0147821	0.0156048	0.0164094	0.0171943	0.0179579	0.0186988	0.0194154	0.0201064	0.0207703	0.0214058	0.0220117	0.0225866	0.0231295	0.0236391	0.0241146	0.0245548	0.0249589	0.025326	0.0256553	0.0259462	0.026198	0.0264102	0.0265824	0.0267141	0.0268049	0.0268548	0.0268636	0.0268312	0.0267576	0.0266429	0.0264874	0.0262913	0.0260549	0.0257787	0.0254632	0.025109	0.0247168	0.0242873
64	41.6475	-164.718	-112.094	43	47	48		64	0.00458411	0.00456322	0.00453837	0.00450961	0.00447702	0.00444066	0.00440065	0.00435708	0.00431007	0.00425974	0.00420625	0.00414973	0.00409035	0.00402827	0.00396366	0.00389671	0.0038276	0.00375653	0.00368369	0.00360929	0.00353354	0.00345663	0.00337878	0.00330021	0.00322111	0.00314171	0.00306221	0.00298281	0.00290373	0.00282515	0.00274728	0.0026703	0.0025944	0.00251976	0.00244655	0.00237494	0.00230507	0.00223709	0.00217115	0.00210737	0.00204588
65	9.18243	-165.171	84.3017	31	28	27		65	0.0357102	0.0363716	0.0369976	0.0375873	0.0381395	0.0386534	0.0391281	0.0395627	0.0399563	0.0403084	0.0406181	0.0408848	0.0411081	0.0412874	0.0414222	0.0415122	0.0415571	0.0415565	0.0415104	0.0414186	0.041281	0.0410976	0.0408686	0.0405941	0.0402743	0.0399094	0.0394999	0.039046	0.0385484	0.0380075	0.0374239	0.0367983	0.0361315	0.0354242	0.0346772	0.0338915	0.0330681	0.0322079	0.0313121	0.0303817	0.029418
66	37.6328	-158.241	83.8721	30	31	27		66	0.0338696	0.0335622	0.0332172	0.0328352	0.0324167	0.0319622	0.0314722	0.0309476	0.0303888	0.0297967	0.029172	0.0285156	0.0278282	0.0271107	0.026364	0.025589	0.0247868	0.0239583	0.0231045	0.0222264	0.0213252	0.0204019	0.0194576	0.0184934	0.0175105	0.0165101	0.0154933	0.0144613	0.0134153	0.0123565	0.0112862	0.0102055	0.00911573	0.00801808	0.0069138	0.00580414	0.00469036	0.0035737	0.00245542	0.00133675	0.000218953
67	66.7633	-149.006	78.5431	29	26	25		67	0.0197678	0.0193752	0.0189597	0.0185218	0.0180622	0.0175816	0.0170806	0.01656	0.0160203	0.0154625	0.0148871	0.0142951	0.0136871	0.013064	0.0124266	0.0117756	0.011112	0.0104365	0.00975	0.0090533	0.00834726	0.00763274	0.00691058	0.00618164	0.00544677	0.00470682	0.00396266	0.00321513	0.00246508	0.00171336	0.000960826	0.000208313	-0.000543335	-0.00129328	-0.00204069	-0.00278472	-0.00352457	-0.00425939	-0.00498837	-0.00571071	-0.00642558
68	92.9134	-133.848	71.2981	29	30	26		68	0.0179586	0.017695	0.0174059	0.0170917	0.0167528	0.0163896	0.0160027	0.0155926	0.01516	0.0147054	0.0142295	0.013733	0.0132167	0.0126813	0.0121275	0.0115564	0.0109686	0.0103651	0.00974675	0.00911458	0.00846952	0.00781257	0.00714473	0.00646704	0.00578055	0.00508635	0.00438551	0.00367915	0.00296839	0.00225435	0.00153819	0.000821058	0.000104111	-0.00061148	-0.00132454	-0.00203391	-0.00273839	-0.00343682	-0.00412803	-0.00481084	-0.0054841
69	9.93714	-150.017	107.318	36	89	56		69	0.0271678	0.0278488	0.0285077	0.0291439	0.0297569	0.0303462	0.0309112	0.0314515	0.0319666	0.0324562	0.0329197	0.033357	0.0337675	0.034151	0.0345072	0.0348357	0.0351364	0.0354089	0.0356531	0.0358688	0.0360557	0.0362138	0.0363429	0.0364428	0.0365135	0.036555	0.0365671	0.0365497	0.036503	0.0364269	0.0363214	0.0361865	0.0360223	0.0358289	0.0356065	0.035355	0.0350747	0.0347656	0.0344281	0.0340623	0.0336684
70	36.8455	-143.578	107.13	35	36	56		70	0.0195811	0.0198974	0.0201959	0.0204766	0.0207397	0.0209852	0.0212133	0.021424	0.0216175	0.0217939	0.0219533	0.0220958	0.0222215	0.0223306	0.022423	0.0224989	0.0225585	0.0226017	0.0226286	0.0226394	0.022634	0.0226124	0.0225748	0.0225212	0.0224515	0.0223658	0.0222641	0.0221463	0.0220125	0.0218626	0.0216966	0.0215145	0.0213163	0.0211018	0.0208711	0.0206242	0.020361	0.0200815	0.0197858	0.0194737	0.0191453
71	66.8368	-134.106	102.844	36	93	89		71	0.00530205	0.00525426	0.00520408	0.00515161	0.005097	0.00504036	0.00498179	0.0049214	0.00485926	0.00479548	0.00473011	0.00466321	0.00459483	0.00452501	0.00445377	0.00438113	0.00430709	0.00423164	0.00415475	0.00407642	0.00399658	0.0039152	0.00383221	0.00374755	0.00366115	0.00357293	0.0034828	0.00339068	0.00329648	0.00320009	0.00310143	0.0030004	0.00289691	0.00279086	0.00268218	0.00257078	0.00245659	0.00233954	0.00221958	0.00209666	0.00197075
72	93.9657	-120.497	97.5146	93	36	40		72	0.00683278	0.00685756	0.0068827	0.00690824	0.00693418	0.00696051	0.00698718	0.00701412	0.00704124	0.0070684	0.00709547	0.00712226	0.00714857	0.00717419	0.00719888	0.00722236	0.00724437	0.00726459	0.00728272	0.00729842	0.00731136	0.00732118	0.00732752	0.00733003	0.00732832	0.00732203	0.00731079	0.00729423	0.007272	0.00724374	0.00720911	0.00716777	0.00711942	0.00706375	0.00700048	0.00692936	0.00685015	0.00676265	0.00666666	0.00656205	0.00644867
73	117.257	-110.991	68.7673	36	39	40		73	0.00114072	0.00124208	0.00134674	0.00145449	0.00156511	0.00167835	0.00179396	0.00191168	0.00203122	0.0021523	0.0022746	0.00239782	0.00252164	0.00264572	0.00276973	0.00289334	0.0030162	0.00313798	0.00325831	0.00337687	0.00349331	0.0036073	0.00371852	0.00382662	0.00393132	0.0040323	0.00412927	0.00422197	0.00431011	0.00439347	0.00447182	0.00454494	0.00461265	0.00467477	0.00473118	0.00478173	0.00482634	0.00486493	0.00489746	0.00492389	0.00494424
74	134.371	-90.0196	61.4695	36	35	39		74	-0.0186738	-0.0184328	-0.0181644	-0.0178687	-0.0175461	-0.0171968	-0.0168214	-0.0164201	-0.0159935	-0.0155422	-0.0150666	-0.0145675	-0.0140453	-0.0135009	-0.0129349	-0.0123481	-0.0117413	-0.0111152	-0.0104707	-0.00980876	-0.00913014	-0.0084358	-0.00772668	-0.00700372	-0.00626789	-0.00552017	-0.00476156	-0.00399305	-0.00321566	-0.0024304	-0.0016383	-0.000840357	-3.76076e-05	0.000768934	0.00157825	0.00238935	0.00320121	0.00401285	0.0048233	0.00563157	0.00643672
75	149.964	-62.3303	53.457	33	44	48		75	-0.0220748	-0.0216693	-0.0212303	-0.0207585	-0.0202549	-0.0197206	-0.0191564	-0.0185634	-0.0179429	-0.0172959	-0.0166238	-0.0159277	-0.0152089	-0.0144688	-0.0137087	-0.0129301	-0.0121343	-0.0113228	-0.010497	-0.00965839	-0.0088084	-0.00794851	-0.0070802	-0.00620492	-0.00532414	-0.00443929	-0.00355183	-0.00266315	-0.00177466	-0.000887737	-3.71863e-06	0.000876073	0.00175035	0.00261786	0.00347739	0.00432776	0.00516783	0.00599651	0.00681274	0.00761552	0.00840388
76	162.313	-33.439	43.804	44	33	53		76	0.00394578	0.00466763	0.00538665	0.00610117	0.00680948	0.00750992	0.00820083	0.00888059	0.00954759	0.0102003	0.0108371	0.0114566	0.0120574	0.012638	0.0131971	0.0137335	0.0142459	0.0147333	0.0151945	0.0156286	0.0160347	0.0164119	0.0167595	0.0170768	0.0173632	0.0176183	0.0178417	0.018033	0.018192	0.0183186	0.0184128	0.0184745	0.018504	0.0185015	0.0184673	0.0184018	0.0183055	0.0181789	0.0180228	0.0178378	0.0176248
77	117.465	-101.784	93.6304	44	43	48		77	-0.00293293	-0.00258459	-0.00222123	-0.00184316	-0.00145079	-0.00104456	-0.000624965	-0.000192573	0.000252008	0.000708117	0.00117504	0.00165202	0.00213824	0.00263286	0.00313499	0.00364369	0.004158	0.00467693	0.00519945	0.0057245	0.00625102	0.00677791	0.00730406	0.00782836	0.00834968	0.00886689	0.00937886	0.00988447	0.0103826	0.0108721	0.011352	0.0118212	0.0122785	0.0127231	0.0131538	0.0135699	0.0139702	0.014354	0.0147205	0.0150688	0.0153983
78	134.04	-78.3787	86.5506	43	44	53		78	-0.00336509	-0.00307522	-0.00276922	-0.00244775	-0.00211153	-0.00176134	-0.00139803	-0.00102248	-0.000635624	-0.000238458	0.000167992	0.000582656	0.00100443	0.00143217	0.00186471	0.00230086	0.0027394	0.00317911	0.00361874	0.00405705	0.00449278	0.00492468	0.00535152	0.00577205	0.00618506	0.00658935	0.00698376	0.00736713	0.00773836	0.00809637	0.00844014	0.00876866	0.00908102	0.00937632	0.00965373	0.00991248	0.0101519	0.0103713	0.0105701	0.0107478	0.010904
79	147.409	-54.3899	79.512	121	100	104		79	-0.0177883	-0.0176163	-0.0174042	-0.0171524	-0.0168614	-0.0165321	-0.0161652	-0.0157616	-0.0153222	-0.0148483	-0.0143408	-0.0138011	-0.0132305	-0.0126304	-0.0120023	-0.0113477	-0.0106682	-0.00996546	-0.00924121	-0.00849717	-0.00773511	-0.00695686	-0.00616425	-0.00535912	-0.00454336	-0.00371885	-0.00288745	-0.00205104	-0.00121149	-0.000370658	0.000469642	0.0013076	0.00214145	0.00296946	0.00378993	0.00460122	0.00540173	0.00618993	0.00696433	0.00772351	0.00846612
80	162.776	-25.6177	73.0572	100	121	122		80	-0.00601503	-0.00540342	-0.00477852	-0.00414185	-0.003495	-0.00283956	-0.00217716	-0.00150945	-0.000838103	-0.000164791	0.0005088	0.00118099	0.00185008	0.00251443	0.00317236	0.00382225	0.00446249	0.00509151	0.00570776	0.00630976	0.00689604	0.00746521	0.00801594	0.00854692	0.00905696	0.00954489	0.0100096	0.0104502	0.0108657	0.0112552	0.011618	0.0119534	0.0122608	0.0125398	0.01279	0.0130109	0.0132025	0.0133646	0.0134971	0.0136001	0.0136738
81	65.1575	-161.645	6.12258	139	119	118		81	0.00745158	0.00745081	0.00744679	0.00743931	0.00742817	0.00741316	0.00739409	0.00737078	0.00734306	0.00731077	0.00727377	0.00723191	0.00718507	0.00713314	0.00707602	0.00701362	0.00694587	0.00687272	0.00679411	0.00671001	0.00662041	0.0065253	0.0064247	0.00631863	0.00620713	0.00609025	0.00596806	0.00584065	0.0057081	0.00557052	0.00542803	0.00528077	0.00512889	0.00497253	0.00481187	0.0046471	0.00447839	0.00430594	0.00412998	0.00395071	0.00376837
82	92.2532	-146.353	1.97392	87	74	88		82	0.0026865	0.00252926	0.00236991	0.0022087	0.00204585	0.00188162	0.00171627	0.00155005	0.00138325	0.00121614	0.00104903	0.0008822	0.000715959	0.000550613	0.000386473	0.000223854	6.3072e-05	-9.55543e-05	-0.000251706	-0.000405063	-0.000555309	-0.000702128	-0.000845205	-0.000984232	-0.0011189	-0.00124892	-0.00137399	-0.00149382	-0.00160814	-0.00171668	-0.00181918	-0.00191539	-0.00200507	-0.002088	-0.00216396	-0.00223275	-0.0022942	-0.00234812	-0.00239436	-0.00243279	-0.00246328
83	115.268	-124.676	-3.86782	74	87	73		83	-0.00132267	-0.00149391	-0.00166364	-0.0018316	-0.00199759	-0.00216137	-0.00232271	-0.00248137	-0.00263712	-0.00278974	-0.00293899	-0.00308464	-0.00322645	-0.00336419	-0.00349764	-0.00362657	-0.00375074	-0.00386994	-0.00398393	-0.0040925	-0.00419544	-0.00429252	-0.00438353	-0.00446826	-0.00454652	-0.0046181	-0.00468279	-0.00474043	-0.00479081	-0.00483375	-0.0048691	-0.00489666	-0.00491629	-0.00492784	-0.00493114	-0.00492608	-0.00491251	-0.00489032	-0.00485939	-0.00481962	-0.00477093
84	132.75	-101.169	-10.6456	4	24	23		84	0.0220129	0.0221354	0.0222399	0.0223259	0.0223927	0.0224398	0.0224665	0.0224724	0.0224568	0.0224193	0.0223593	0.0222763	0.0221699	0.0220397	0.0218852	0.0217062	0.0215022	0.0212731	0.0210185	0.0207383	0.0204324	0.0201005	0.0197428	0.0193591	0.0189495	0.0185142	0.0180532	0.0175669	0.0170554	0.0165192	0.0159586	0.015374	0.0147661	0.0141353	0.0134824	0.0128079	0.0121127	0.0113976	0.0106635	0.00991127	0.00914194
85	71.0103	-156.795	38.7666	3	4	23		85	0.00693553	0.00662318	0.00630244	0.00597374	0.00563754	0.00529434	0.00494466	0.00458902	0.004228	0.00386216	0.00349212	0.00311849	0.0027419	0.00236303	0.00198254	0.00160112	0.00121947	0.000838312	0.00045837	8.03838e-05	-0.000294902	-0.000666733	-0.00103435	-0.00139699	-0.00175388	-0.00210426	-0.00244736	-0.00278241	-0.00310865	-0.00342534	-0.0037317	-0.00402702	-0.00431055	-0.00458159	-0.00483942	-0.00508337	-0.00531275	-0.00552694	-0.00572528	-0.00590719	-0.00607207
86	96.2054	-140.889	33.1986	4	3	8		86	0.00931589	0.00914162	0.00895145	0.00874551	0.00852397	0.00828703	0.00803492	0.00776793	0.00748636	0.00719055	0.00688089	0.00655779	0.0062217	0.00587311	0.00551254	0.00514053	0.00475767	0.00436457	0.00396189	0.0035503	0.0031305	0.00270322	0.00226924	0.00182932	0.00138428	0.000934954	0.00048219	2.68595e-05	-0.000430147	-0.000887925	-0.00134555	-0.0018021	-0.00225662	-0.00270817	-0.00315578	-0.0035985	-0.00403535	-0.00446537	-0.00488761	-0.00530109	-0.00570487
87	117.95	-118.513	27.2276	4	65	24		87	-0.00254507	-0.00261484	-0.00267972	-0.00273986	-0.00279539	-0.00284649	-0.00289332	-0.00293606	-0.00297488	-0.00300997	-0.00304152	-0.00306972	-0.00309475	-0.0031168	-0.00313607	-0.00315274	-0.00316699	-0.00317901	-0.00318896	-0.00319701	-0.00320332	-0.00320805	-0.00321133	-0.0032133	-0.00321407	-0.00321376	-0.00321247	-0.00321027	-0.00320724	-0.00320343	-0.0031989	-0.00319365	-0.00318771	-0.00318108	-0.00317373	-0.00316563	-0.00315674	-0.00314698	-0.00313628	-0.00312455	-0.00311167
88	135.347	-94.8919	20.3116	28	32	17		88	0.0203086	0.0190058	0.0176712	0.0163053	0.0149089	0.0134827	0.0120274	0.010544	0.00903342	0.00749659	0.00593461	0.00434859	0.00273975	0.00110934	-0.000541295	-0.00221075	-0.00389754	-0.00560013	-0.0073169	-0.00904616	-0.0107862	-0.0125351	-0.014291	-0.0160521	-0.0178162	-0.0195813	-0.0213453	-0.023106	-0.0248612	-0.0266085	-0.0283457	-0.0300704	-0.0317801	-0.0334725	-0.0351451	-0.0367953	-0.0384207	-0.0400188	-0.0415869	-0.0431226	-0.0446234
89	9.95924	-184.772	-77.9658	31	32	28		89	-0.0265371	-0.0260819	-0.0255833	-0.0250417	-0.0244572	-0.0238302	-0.0231613	-0.0224509	-0.0216998	-0.0209086	-0.0200783	-0.0192097	-0.018304	-0.0173622	-0.0163855	-0.0153752	-0.0143326	-0.0132593	-0.0121567	-0.0110263	-0.00986989	-0.0086891	-0.00748569	-0.00626146	-0.00501829	-0.00375806	-0.00248272	-0.00119422	0.000105419	0.00141419	0.00273004	0.00405093	0.00537479	0.00669955	0.00802315	0.00934353	0.0106586	0.0119665	0.013265	0.0145522	0.0158262
90	37.6556	-178.572	-74.2827	91	92	64		90	0.0204554	0.0207332	0.0209946	0.0212385	0.0214639	0.0216697	0.0218549	0.0220185	0.0221596	0.0222772	0.0223704	0.0224384	0.0224803	0.0224955	0.0224831	0.0224425	0.0223731	0.0222743	0.0221456	0.0219865	0.0217967	0.0215758	0.0213234	0.0210395	0.0207237	0.0203761	0.0199966	0.0195852	0.019142	0.0186672	0.018161	0.0176237	0.0170557	0.0164574	0.0158293	0.0151719	0.0144859	0.013772	0.0130308	0.0122634	0.0114704
91	67.155	-165.363	-72.3832	90	91	64		91	-0.0126534	-0.011755	-0.0107948	-0.00977333	-0.00869127	-0.00754942	-0.00634882	-0.00509068	-0.0037764	-0.00240758	-0.000986004	0.000486374	0.0020074	0.00357475	0.00518593	0.00683825	0.00852888	0.0102548	0.0120129	0.0137999	0.0156122	0.0174464	0.0192987	0.0211653	0.0230423	0.0249256	0.0268111	0.0286947	0.030572	0.0324388	0.0342907	0.0361233	0.0379322	0.0397128	0.0414609	0.043172	0.0448418	0.0464657	0.0480397	0.0495593	0.0510206
92	92.2672	-147.351	-68.4924	92	91	95		92	-0.000715547	-0.000689687	-0.000662042	-0.000632678	-0.000601657	-0.00056904	-0.000534884	-0.000499245	-0.000462176	-0.00042373	-0.000383954	-0.000342896	-0.0003006	-0.000257107	-0.000212457	-0.000166689	-0.000119837	-7.19341e-05	-2.30125e-05	2.68991e-05	7.77733e-05	0.000129585	0.00018231	0.000235927	0.000290415	0.000345757	0.000401934	0.000458932	0.000516736	0.000575332	0.00063471	0.000694858	0.000755767	0.000817428	0.000879833	0.000942975	0.00100685	0.00107145	0.00113677	0.0012028	0.00126955
93	-0.185388	-181.427	-47.9641	91	90	95		93	0.0213384	0.0218652	0.0223652	0.0228368	0.0232791	0.0236907	0.0240706	0.0244178	0.0247313	0.0250101	0.0252534	0.0254604	0.0256304	0.0257627	0.0258568	0.0259122	0.0259284	0.0259051	0.025842	0.0257388	0.0255956	0.0254122	0.0251886	0.024925	0.0246215	0.0242784	0.0238961	0.0234749	0.0230154	0.0225181	0.0219836	0.0214127	0.020806	0.0201646	0.0194892	0.0187809	0.0180406	0.0172696	0.0164689	0.0156398	0.0147835
94	31.4924	-177.615	-43.7865	90	94	95		94	0.0120513	0.0128448	0.0136306	0.0144071	0.0151729	0.0159264	0.0166661	0.0173905	0.0180982	0.0187877	0.0194577	0.0201066	0.0207332	0.0213361	0.0219141	0.0224659	0.0229904	0.0234864	0.0239528	0.0243885	0.0247926	0.0251641	0.0255022	0.025806	0.0260747	0.0263077	0.0265044	0.0266641	0.0267863	0.0268707	0.0269168	0.0269244	0.0268932	0.026823	0.0267139	0.0265657	0.0263786	0.0261526	0.025888	0.0255851	0.0252441
95	63.4302	-166.412	-41.99	94	81	95		95	0.0234369	0.0235861	0.0236953	0.0237639	0.0237913	0.0237772	0.0237212	0.0236231	0.0234828	0.0233003	0.0230756	0.0228091	0.0225009	0.0221515	0.0217615	0.0213314	0.0208619	0.020354	0.0198085	0.0192265	0.018609	0.0179574	0.017273	0.0165571	0.0158112	0.015037	0.0142361	0.0134101	0.012561	0.0116905	0.0108007	0.00989335	0.00897065	0.00803462	0.00708737	0.00613103	0.00516777	0.00419977	0.00322924	0.00225837	0.00128938
96	89.0125	-150.519	-37.1415	93	94	89		96	0.0154913	0.014844	0.0141873	0.0135226	0.0128509	0.0121735	0.0114916	0.0108062	0.0101187	0.00943025	0.00874194	0.00805498	0.00737052	0.00668969	0.00601363	0.00534341	0.00468013	0.00402481	0.00337848	0.00274211	0.00211667	0.00150306	0.000902149	0.000314777	-0.00025827	-0.000816248	-0.00135846	-0.00188425	-0.00239303	-0.00288424	-0.00335739	-0.00381203	-0.00424777	-0.00466429	-0.00506128	-0.00543854	-0.00579589	-0.00613322	-0.00645045	-0.0067476	-0.00702471
97	111.868	-122.91	-68.967	94	90	89		97	-0.00762436	-0.00766655	-0.00770781	-0.00774836	-0.00778841	-0.00782812	-0.00786765	-0.00790711	-0.00794658	-0.00798613	-0.00802578	-0.00806552	-0.00810532	-0.00814513	-0.00818485	-0.00822435	-0.00826348	-0.00830207	-0.00833991	-0.00837676	-0.00841237	-0.00844645	-0.00847869	-0.00850876	-0.00853631	-0.00856097	-0.00858235	-0.00860005	-0.00861364	-0.0086227	-0.00862677	-0.00862541	-0.00861816	-0.00860455	-0.0085841	-0.00855636	-0.00852084	-0.00847709	-0.00842465	-0.00836305	-0.00829185
98	126.122	-99.0037	-72.3853	94	93	40		98	-0.0135227	-0.0136162	-0.0137004	-0.0137751	-0.0138402	-0.0138957	-0.0139415	-0.0139775	-0.0140035	-0.0140195	-0.0140254	-0.0140211	-0.0140064	-0.0139813	-0.0139456	-0.0138992	-0.0138419	-0.0137737	-0.0136945	-0.013604	-0.0135021	-0.0133887	-0.0132637	-0.0131269	-0.0129782	-0.0128173	-0.0126443	-0.0124588	-0.0122609	-0.0120503	-0.0118269	-0.0115905	-0.0113411	-0.0110785	-0.0108026	-0.0105133	-0.0102105	-0.00989411	-0.00956403	-0.00922021	-0.00886259
99	139.57	-71.4277	-74.115	20	94	40		99	-0.0193673	-0.0201914	-0.0209908	-0.0217643	-0.0225108	-0.0232291	-0.0239183	-0.0245773	-0.0252051	-0.0258007	-0.0263634	-0.0268923	-0.0273866	-0.0278457	-0.0282688	-0.0286554	-0.029005	-0.0293169	-0.0295909	-0.0298266	-0.0300236	-0.0301817	-0.0303007	-0.0303805	-0.0304211	-0.0304223	-0.0303843	-0.0303071	-0.030191	-0.0300362	-0.0298428	-0.0296113	-0.0293421	-0.0290356	-0.0286922	-0.0283126	-0.0278972	-0.0274468	-0.0269621	-0.0264437	-0.0258924
100	150.426	-44.0219	-73.7532	81	94	20		100	-0.00800202	-0.0083185	-0.00862575	-0.00892325	-0.00921053	-0.00948713	-0.00975259	-0.0100065	-0.0102484	-0.0104779	-0.0106946	-0.0108982	-0.0110883	-0.0112646	-0.0114268	-0.0115746	-0.0117078	-0.0118261	-0.0119293	-0.0120172	-0.0120898	-0.0121467	-0.012188	-0.0122135	-0.0122232	-0.012217	-0.0121949	-0.012157	-0.0121032	-0.0120337	-0.0119484	-0.0118477	-0.0117315	-0.0116	-0.0114534	-0.011292	-0.011116	-0.0109255	-0.010721	-0.0105026	-0.0102707
101	116.923	-120.223	-40.7125	96	101	92		101	-0.0148198	-0.0153929	-0.0159553	-0.0165061	-0.0170444	-0.0175692	-0.0180796	-0.0185747	-0.0190536	-0.0195154	-0.0199591	-0.0203838	-0.0207886	-0.0211727	-0.0215352	-0.0218752	-0.0221919	-0.0224844	-0.0227519	-0.0229937	-0.0232091	-0.0233971	-0.0235573	-0.0236888	-0.0237911	-0.0238636	-0.0239056	-0.0239166	-0.0238962	-0.0238439	-0.0237593	-0.0236419	-0.0234916	-0.0233079	-0.0230907	-0.0228399	-0.0225552	-0.0222366	-0.0218841	-0.0214978	-0.0210776
102	132.061	-94.2349	-44.2008	151	146	150		102	-0.0118907	-0.0114328	-0.0109644	-0.0104862	-0.00999901	-0.0095036	-0.00900078	-0.00849133	-0.00797603	-0.00745567	-0.00693101	-0.00640282	-0.00587184	-0.00533882	-0.00480447	-0.00426949	-0.00373458	-0.0032004	-0.00266758	-0.00213675	-0.00160851	-0.00108341	-0.00056201	-4.48127e-05	0.000467697	0.000975064	0.00147687	0.00197272	0.00246225	0.00294515	0.00342111	0.00388987	0.00435121	0.00480493	0.00525086	0.00568888	0.00611889	0.00654081	0.0069546	0.00736026	0.0077578
103	146.107	-66.366	-47.2914	151	147	146		103	-0.0114687	-0.0111962	-0.0109148	-0.0106249	-0.0103271	-0.0100221	-0.00971049	-0.00939283	-0.00906977	-0.00874193	-0.00840993	-0.00807439	-0.00773591	-0.00739511	-0.00705258	-0.00670892	-0.0063647	-0.00602049	-0.00567684	-0.00533428	-0.00499334	-0.00465452	-0.00431829	-0.0039851	-0.00365541	-0.0033296	-0.00300808	-0.00269118	-0.00237925	-0.00207258	-0.00177144	-0.00147607	-0.00118667	-0.000903428	-0.00062648	-0.000355939	-9.18829e-05	0.000165644	0.00041663	0.000661094	0.000899092
104	155.776	-40.0512	-48.4353	10	29	9		104	-0.0126183	-0.012343	-0.0120572	-0.0117618	-0.0114578	-0.0111461	-0.0108275	-0.0105032	-0.0101738	-0.00984056	-0.00950419	-0.00916566	-0.00882587	-0.00848568	-0.00814596	-0.00780755	-0.00747127	-0.0071379	-0.00680821	-0.00648294	-0.00616277	-0.00584839	-0.00554042	-0.00523946	-0.00494606	-0.00466075	-0.00438399	-0.00411622	-0.00385783	-0.00360916	-0.00337053	-0.00314217	-0.00292431	-0.0027171	-0.00252067	-0.00233508	-0.00216037	-0.00199651	-0.00184343	-0.00170104	-0.00156917
105	161.181	21.7509	16.4824	29	10	30		105	-0.0216172	-0.0210973	-0.0205412	-0.0199505	-0.0193271	-0.0186726	-0.017989	-0.0172782	-0.0165422	-0.0157829	-0.0150025	-0.0142031	-0.0133869	-0.0125558	-0.0117123	-0.0108583	-0.00999617	-0.00912798	-0.0082559	-0.00738206	-0.00650855	-0.00563745	-0.00477077	-0.00391047	-0.00305847	-0.00221661	-0.00138669	-0.000570412	0.000230593	0.00101477	0.00178067	0.0025269	0.00325219	0.00395536	0.00463533	0.00529111	0.00592184	0.00652673	0.00710513	0.00765647	0.0081803
106	164.098	26.8925	-6.96037	13	10	9		106	-0.00729838	-0.00673855	-0.00616269	-0.00557196	-0.00496756	-0.00435076	-0.00372285	-0.00308514	-0.002439	-0.0017858	-0.00112694	-0.000463823	0.000202121	0.000869465	0.00153678	0.00220263	0.00286561	0.00352431	0.00417734	0.00482332	0.00546093	0.00608884	0.00670578	0.00731052	0.00790185	0.00847862	0.00903973	0.00958414	0.0101108	0.0106189	0.0111075	0.0115757	0.0120229	0.0124483	0.0128514	0.0132315	0.0135883	0.0139214	0.0142303	0.014515	0.014775
107	167.719	29.9576	-31.7357	14	10	13		107	-0.0111022	-0.0105742	-0.0100307	-0.00947264	-0.00890117	-0.00831742	-0.0077225	-0.00711758	-0.00650382	-0.0058824	-0.0052545	-0.00462133	-0.00398406	-0.0033439	-0.00270204	-0.00205966	-0.00141795	-0.000778071	-0.000141178	0.000491591	0.00111912	0.0017403	0.00235407	0.00295937	0.00355519	0.00414053	0.00471443	0.00527597	0.00582426	0.00635845	0.00687773	0.00738132	0.00786849	0.00833856	0.00879088	0.00922485	0.00963991	0.0100356	0.0104114	0.0107669	0.0111017
108	169.078	33.6884	-58.3708	149	133	150		108	0.0056801	0.00570971	0.00571906	0.00570818	0.00567715	0.00562612	0.00555531	0.00546501	0.00535557	0.00522741	0.00508099	0.00491685	0.00473559	0.00453785	0.00432432	0.00409575	0.00385294	0.00359672	0.00332797	0.0030476	0.00275657	0.00245584	0.00214643	0.00182937	0.0015057	0.00117649	0.000842825	0.000505789	0.000166476	-0.000174017	-0.000514598	-0.000854177	-0.00119168	-0.00152603	-0.00185618	-0.00218111	-0.0024998	-0.00281127	-0.00311457	-0.00340878	-0.00369302
109	148.108	52.9679	20.2861	133	149	9		109	-0.0164166	-0.0156453	-0.0148507	-0.0140349	-0.0132001	-0.0123487	-0.0114828	-0.0106049	-0.0097172	-0.00882215	-0.00792208	-0.00701935	-0.0061163	-0.00521525	-0.00431849	-0.0034283	-0.00254687	-0.00167639	-0.000818957	2.33785e-05	0.000848643	0.00165494	0.00244045	0.00320346	0.00394233	0.00465553	0.00534164	0.00599934	0.00662742	0.0072248	0.0077905	0.00832368	0.0088236	0.00928967	0.00972142	0.0101185	0.0104806	0.0108078	0.0110999	0.0113573	0.01158
110	150.991	55.9675	-4.92592	129	130	141		110	-0.0159236	-0.0156071	-0.0152667	-0.0149037	-0.0145198	-0.0141161	-0.0136944	-0.013256	-0.0128025	-0.0123356	-0.0118569	-0.0113678	-0.0108702	-0.0103656	-0.00985561	-0.00934187	-0.00882596	-0.00830947	-0.00779394	-0.00728088	-0.00677177	-0.00626804	-0.00577107	-0.00528219	-0.00480268	-0.00433373	-0.00387649	-0.00343204	-0.00300138	-0.00258543	-0.00218503	-0.00180095	-0.00143386	-0.00108437	-0.000752985	-0.000440122	-0.000146117	0.000128783	0.00038442	0.000620722	0.000837704
111	155.548	59.0584	-30.6394	129	151	150		111	-0.018714	-0.0188075	-0.0188719	-0.0189074	-0.018914	-0.018892	-0.0188418	-0.0187636	-0.0186579	-0.0185251	-0.0183659	-0.0181807	-0.0179702	-0.017735	-0.017476	-0.0171938	-0.0168893	-0.0165633	-0.0162166	-0.0158502	-0.015465	-0.0150618	-0.0146417	-0.0142057	-0.0137547	-0.0132897	-0.0128117	-0.0123217	-0.0118207	-0.0113097	-0.0107897	-0.0102616	-0.00972643	-0.00918513	-0.00863862	-0.00808782	-0.0075336	-0.00697683	-0.00641836	-0.00585898	-0.00529948
112	163.085	64.0996	-57.9062	151	129	141		112	-0.0156901	-0.0155374	-0.0153721	-0.0151954	-0.0150081	-0.0148116	-0.0146067	-0.0143946	-0.0141763	-0.0139528	-0.0137251	-0.0134943	-0.0132612	-0.0130268	-0.0127919	-0.0125574	-0.012324	-0.0120927	-0.0118639	-0.0116384	-0.0114169	-0.0111997	-0.0109875	-0.0107807	-0.0105797	-0.0103847	-0.0101961	-0.010014	-0.00983859	-0.00966996	-0.00950813	-0.00935306	-0.00920465	-0.00906277	-0.0089272	-0.00879768	-0.00867392	-0.00855554	-0.00844214	-0.00833327	-0.00822843
113	127.989	76.6102	24.6325	133	129	150		113	-0.0381099	-0.037084	-0.0360186	-0.0349162	-0.0337796	-0.0326117	-0.0314151	-0.0301928	-0.0289475	-0.0276822	-0.0263996	-0.0251027	-0.0237942	-0.0224769	-0.0211536	-0.019827	-0.0184998	-0.0171746	-0.0158538	-0.01454	-0.0132354	-0.0119425	-0.0106633	-0.00940001	-0.00815452	-0.00692871	-0.00572435	-0.00454305	-0.00338633	-0.00225556	-0.00115201	-7.67816e-05	0.000969115	0.00198482	0.00296961	0.00392287	0.00484414	0.00573308	0.00658945	0.00741318	0.00820429
114	130.571	78.4674	-5.17527	131	143	142		114	-0.0198593	-0.0192105	-0.0185304	-0.0178207	-0.0170832	-0.0163199	-0.0155328	-0.0147239	-0.0138954	-0.0130492	-0.0121877	-0.011313	-0.0104273	-0.0095329	-0.00863193	-0.00772665	-0.00681928	-0.00591199	-0.00500695	-0.00410628	-0.00321206	-0.00232634	-0.00145107	-0.000588192	0.000260462	0.00109312	0.00190808	0.00270374	0.00347858	0.00423118	0.00496022	0.00566445	0.00634278	0.00699417	0.00761773	0.00821267	0.0087783	0.00931406	0.00981949	0.0102943	0.0107381
115	133.366	81.9933	-29.2114	130	131	142		115	-0.016108	-0.0153221	-0.0145084	-0.0136684	-0.0128037	-0.0119159	-0.0110065	-0.0100774	-0.00913009	-0.00816647	-0.00718832	-0.00619745	-0.00519572	-0.00418499	-0.00316714	-0.00214405	-0.0011176	-8.96744e-05	0.000937857	0.00196314	0.00298434	0.00399965	0.00500729	0.00600552	0.00699262	0.00796694	0.00892687	0.00987082	0.0107973	0.0117049	0.0125921	0.0134578	0.0143005	0.0151191	0.0159126	0.0166798	0.0174199	0.0181318	0.0188149	0.0194683	0.0200914
116	137.978	87.8986	-58.1577	61	128	160		116	-0.00247419	-0.00252684	-0.00257923	-0.00263081	-0.00268099	-0.00272921	-0.00277489	-0.00281746	-0.00285637	-0.00289106	-0.00292098	-0.00294561	-0.00296443	-0.00297693	-0.00298265	-0.0029811	-0.00297187	-0.00295452	-0.00292867	-0.00289395	-0.00285004	-0.00279662	-0.00273343	-0.00266022	-0.00257678	-0.00248295	-0.00237859	-0.0022636	-0.00213792	-0.00200152	-0.00185443	-0.00169668	-0.00152839	-0.00134967	-0.00116071	-0.000961713	-0.000752932	-0.000534658	-0.000307221	-7.09863e-05	0.000173639
117	97.0852	92.557	23.7258	61	63	64		117	-0.0178729	-0.0172612	-0.0166293	-0.0159786	-0.0153107	-0.0146271	-0.0139294	-0.0132192	-0.0124982	-0.011768	-0.0110302	-0.0102864	-0.0095384	-0.00878768	-0.00803588	-0.00728461	-0.00653541	-0.00578983	-0.00504937	-0.00431549	-0.0035896	-0.00287308	-0.00216724	-0.00147335	-0.000792627	-0.000126206	0.000524828	0.00115946	0.00177674	0.0023758	0.00295583	0.0035161	0.00405597	0.00457485	0.00507224	0.00554773	0.00600095	0.00643165	0.00683963	0.00722476	0.007587
118	97.5107	93.822	-6.6705	63	61	52		118	-0.0126788	-0.0119535	-0.0112141	-0.0104629	-0.00970201	-0.00893367	-0.00816006	-0.00738336	-0.00660577	-0.00582944	-0.00505651	-0.00428909	-0.00352925	-0.00277901	-0.00204036	-0.00131523	-0.000605486	8.70707e-05	0.000760704	0.00141375	0.00204464	0.00265185	0.00323399	0.00378972	0.00431781	0.00481714	0.00528665	0.00572543	0.00613262	0.0065075	0.00684945	0.00715795	0.00743257	0.00767302	0.00787909	0.00805068	0.0081878	0.00829055	0.00835915	0.0083939	0.00839522
119	101.093	97.5698	-34.0619	61	160	51		119	0.00256458	0.00332906	0.0040919	0.00485169	0.00560702	0.00635646	0.00709865	0.00783219	0.00855575	0.009268	0.00996764	0.0106534	0.0113241	0.0119785	0.0126155	0.0132339	0.0138328	0.0144112	0.0149681	0.0155025	0.0160138	0.0165012	0.0169639	0.0174013	0.0178128	0.0181979	0.0185563	0.0188874	0.0191911	0.0194671	0.0197151	0.0199351	0.0201271	0.0202911	0.0204271	0.0205353	0.0206159	0.0206692	0.0206955	0.0206952	0.0206687
120	103.042	101.211	-62.7482	52	61	51		120	0.0095027	0.00951758	0.00950563	0.00946682	0.00940114	0.0093087	0.00918966	0.00904426	0.0088728	0.00867567	0.00845332	0.00820627	0.00793512	0.00764053	0.00732324	0.00698405	0.0066238	0.00624344	0.00584394	0.00542634	0.00499174	0.0045413	0.0040762	0.0035977	0.00310708	0.00260566	0.00209482	0.00157594	0.00105045	0.000519801	-1.45499e-05	-0.000551114	-0.0010884	-0.0016249	-0.0021591	-0.00268952	-0.00321464	-0.00373298	-0.00424307	-0.00474345	-0.00523268
121	170.597	34.7461	-84.9783	148	69	8		121	-0.0124375	-0.0120959	-0.0117281	-0.0113355	-0.0109201	-0.0104836	-0.0100278	-0.00955461	-0.00906593	-0.00856368	-0.00804981	-0.00752626	-0.00699499	-0.00645796	-0.00591711	-0.00537437	-0.00483165	-0.00429084	-0.00375377	-0.00322228	-0.00269813	-0.00218305	-0.0016787	-0.00118671	-0.000708615	-0.000245914	0.000199979	0.000627721	0.00103604	0.00142376	0.00178977	0.00213304	0.00245266	0.00274776	0.0030176	0.00326152	0.00347895	0.00366941	0.00383251	0.00396797	0.0040756
122	169.075	31.2857	-113.643	70	69	148		122	0.00438813	0.00380261	0.00320605	0.00259863	0.00198054	0.00135202	0.000713362	6.48779e-05	-0.000593077	-0.00126011	-0.00193578	-0.00261962	-0.00331113	-0.00400975	-0.00471491	-0.00542599	-0.00614233	-0.00686324	-0.00758801	-0.00831589	-0.00904609	-0.00977781	-0.0105102	-0.0112424	-0.0119735	-0.0127027	-0.0134289	-0.0141513	-0.0148689	-0.0155807	-0.0162857	-0.0169829	-0.0176713	-0.01835	-0.0190178	-0.0196739	-0.0203171	-0.0209466	-0.0215612	-0.02216	-0.022742
123	167.54	65.6898	-83.9483	69	4	8		123	-0.0164468	-0.0157116	-0.0149459	-0.0141518	-0.0133311	-0.0124859	-0.0116182	-0.0107303	-0.00982413	-0.00890207	-0.00796634	-0.00701923	-0.00606305	-0.00510013	-0.0041328	-0.00316343	-0.00219436	-0.00122792	-0.000266446	0.000687758	0.00163241	0.00256527	0.00348412	0.00438681	0.00527121	0.00613527	0.00697701	0.00779449	0.00858585	0.00934933	0.0100832	0.0107859	0.0114559	0.0120918	0.0126922	0.013256	0.013782	0.0142692	0.0147167	0.0151238	0.0154897
124	169.08	67.5835	-113.147	4	69	65		124	-0.0101149	-0.00990429	-0.00968491	-0.00945741	-0.00922243	-0.00898059	-0.00873253	-0.00847887	-0.00822023	-0.00795722	-0.00769046	-0.00742054	-0.00714804	-0.00687353	-0.00659757	-0.00632068	-0.0060434	-0.00576623	-0.00548963	-0.00521408	-0.00494	-0.00466781	-0.0043979	-0.00413062	-0.00386632	-0.0036053	-0.00334785	-0.00309424	-0.00284468	-0.00259938	-0.00235853	-0.00212226	-0.00189072	-0.00166399	-0.00144216	-0.00122527	-0.00101335	-0.000806407	-0.000604419	-0.00040735	-0.000215141
125	135.284	91.8539	-81.1944	69	70	66		125	-0.0132105	-0.0138231	-0.0144231	-0.0150109	-0.0155869	-0.0161514	-0.0167048	-0.0172474	-0.0177797	-0.0183019	-0.0188143	-0.0193173	-0.0198112	-0.0202961	-0.0207724	-0.0212402	-0.0216997	-0.0221511	-0.0225945	-0.0230299	-0.0234575	-0.0238771	-0.0242889	-0.0246927	-0.0250884	-0.0254759	-0.025855	-0.0262256	-0.0265873	-0.0269399	-0.0272831	-0.0276166	-0.0279399	-0.0282526	-0.0285543	-0.0288446	-0.0291229	-0.0293888	-0.0296417	-0.0298811	-0.0301063
126	139.178	94.8696	-110.923	65	69	66		126	-0.000207568	-0.00032999	-0.000453651	-0.000578432	-0.000704213	-0.000830867	-0.000958268	-0.00108628	-0.00121477	-0.0013436	-0.00147262	-0.0016017	-0.00173067	-0.00185939	-0.00198771	-0.00211546	-0.00224249	-0.00236864	-0.00249375	-0.00261765	-0.00274019	-0.00286119	-0.0029805	-0.00309795	-0.00321339	-0.00332665	-0.00343758	-0.00354602	-0.00365182	-0.00375483	-0.00385492	-0.00395194	-0.00404575	-0.00413623	-0.00422327	-0.00430673	-0.00438652	-0.00446253	-0.00453467	-0.00460286	-0.00466701
127	95.4175	103.364	-81.6993	73	68	72		127	0.00171427	0.00161661	0.00152271	0.00143249	0.00134586	0.00126269	0.00118286	0.00110623	0.00103264	0.000961936	0.000893942	0.000828481	0.000765371	0.000704422	0.000645445	0.000588246	0.000532631	0.000478408	0.000425384	0.000373373	0.00032219	0.000271655	0.000221596	0.000171846	0.000122245	7.26443e-05	2.29017e-05	-2.71145e-05	-7.7526e-05	-0.000128444	-0.000179969	-0.00023219	-0.000285186	-0.000339023	-0.000393757	-0.000449431	-0.000506081	-0.000563727	-0.000622383	-0.000682049	-0.000742719
128	97.9161	104.97	-116.491	68	67	72		128	-0.00664647	-0.00705843	-0.00744782	-0.00781385	-0.00815576	-0.00847289	-0.00876464	-0.00903047	-0.0092699	-0.00948256	-0.00966809	-0.00982624	-0.00995682	-0.0100597	-0.0101348	-0.0101822	-0.0102019	-0.0101941	-0.0101589	-0.0100967	-0.0100078	-0.00989252	-0.00975136	-0.00958482	-0.00939346	-0.0091779	-0.0089388	-0.00867689	-0.00839292	-0.00808771	-0.00776212	-0.00741703	-0.00705339	-0.00667217	-0.00627438	-0.00586104	-0.00543324	-0.00499207	-0.00453866	-0.00407413	-0.00359967
129	-176.796	58.179	23.3693	67	68	85		129	-0.00443274	-0.00398435	-0.00352192	-0.00304635	-0.00255859	-0.0020596	-0.00155038	-0.00103194	-0.000505307	2.84748e-05	0.000568352	0.00111326	0.00166213	0.00221388	0.00276744	0.00332174	0.0038757	0.00442826	0.00497836	0.00552496	0.00606701	0.0066035	0.00713342	0.0076558	0.00816966	0.00867407	0.00916811	0.00965088	0.0101215	0.0105792	0.0110231	0.0114524	0.0118665	0.0122645	0.0126459	0.0130099	0.0133559	0.0136835	0.013992	0.0142809	0.0145498
130	-182.72	64.8857	-4.96805	67	71	72		130	0.00147272	0.00225844	0.00303985	0.00381606	0.00458619	0.00534939	0.00610481	0.00685166	0.00758917	0.00831657	0.00903315	0.00973821	0.0104311	0.0111112	0.0117778	0.0124305	0.0130686	0.0136917	0.0142994	0.014891	0.0154663	0.0160249	0.0165664	0.0170904	0.0175968	0.0180852	0.0185554	0.0190071	0.0194403	0.0198547	0.0202502	0.0206267	0.0209841	0.0213223	0.0216412	0.0219409	0.0222213	0.0224824	0.0227241	0.0229466	0.0231498
131	-185.938	74.8861	-33.8445	70	71	66		131	0.00866233	0.00916762	0.00966646	0.0101579	0.0106411	0.0111151	0.0115789	0.0120318	0.0124729	0.0129013	0.0133162	0.0137169	0.0141027	0.0144728	0.0148267	0.0151636	0.015483	0.0157844	0.0160673	0.0163312	0.0165758	0.0168007	0.0170056	0.0171903	0.0173546	0.0174983	0.0176214	0.0177239	0.0178056	0.0178668	0.0179074	0.0179278	0.0179281	0.0179085	0.0178693	0.017811	0.0177339	0.0176384	0.0175251	0.0173943	0.0172467
132	-190.246	83.4286	-60.7042	71	67	66		132	-0.013898	-0.0132711	-0.0126517	-0.012043	-0.011448	-0.0108697	-0.0103112	-0.00977523	-0.00926458	-0.00878186	-0.00832958	-0.00791009	-0.00752559	-0.00717814	-0.00686962	-0.00660174	-0.006376	-0.00619375	-0.0060561	-0.005964	-0.00591815	-0.00591906	-0.00596702	-0.0060621	-0.00620414	-0.00639278	-0.00662741	-0.00690722	-0.00723118	-0.00759802	-0.00800627	-0.00845426	-0.0089401	-0.00946169	-0.0100168	-0.0106028	-0.0112173	-0.0118573	-0.0125198	-0.0132018	-0.0138999
133	-190.766	28.4003	24.1778	47	46	26		133	0.00185228	0.0030608	0.00427897	0.00550502	0.0067372	0.00797372	0.00921277	0.0104525	0.0116911	0.0129267	0.0141574	0.0153815	0.016597	0.0178021	0.0189949	0.0201736	0.0213365	0.0224817	0.0236074	0.024712	0.0257937	0.0268508	0.0278816	0.0288847	0.0298584	0.0308011	0.0317115	0.0325881	0.0334295	0.0342344	0.0350016	0.0357298	0.0364179	0.0370647	0.0376694	0.0382309	0.0387483	0.0392208	0.0396477	0.0400282	0.0403617
134	-195.291	35.2632	-8.08362	26	46	25		134	-0.00726236	-0.00833388	-0.00942081	-0.010519	-0.0116244	-0.0127326	-0.0138393	-0.0149401	-0.0160306	-0.0171064	-0.0181628	-0.0191955	-0.0202	-0.0211718	-0.0221067	-0.0230001	-0.0238479	-0.0246459	-0.02539	-0.0260762	-0.0267008	-0.02726	-0.0277503	-0.0281683	-0.0285108	-0.028775	-0.0289579	-0.029057	-0.02907	-0.0289948	-0.0288295	-0.0285726	-0.0282227	-0.0277787	-0.02724	-0.0266059	-0.0258763	-0.0250513	-0.0241313	-0.0231169	-0.0220091
135	-201.788	45.4135	-35.4881	46	45	25		135	-0.0125177	-0.0112264	-0.00992339	-0.0086103	-0.00728865	-0.00595999	-0.00462585	-0.00328779	-0.00194732	-0.000605969	0.000734753	0.00207335	0.00340833	0.00473824	0.00606161	0.00737702	0.00868306	0.00997832	0.0112614	0.0125311	0.0137859	0.0150247	0.016246	0.0174488	0.0186318	0.0197937	0.0209336	0.0220502	0.0231425	0.0242094	0.0252499	0.0262631	0.027248	0.0282036	0.0291292	0.0300238	0.0308868	0.0317173	0.0325145	0.0332779	0.0340068
136	-212.264	55.3455	-58.4095	45	46	41		136	-0.00226966	-0.000886362	0.000486303	0.00184724	0.00319543	0.00452989	0.00584972	0.00715406	0.00844213	0.00971319	0.0109666	0.0122017	0.0134179	0.0146147	0.0157917	0.0169484	0.0180846	0.0191997	0.0202937	0.0213661	0.0224169	0.0234458	0.0244526	0.0254374	0.0263998	0.02734	0.0282578	0.0291531	0.030026	0.0308764	0.0317042	0.0325095	0.0332921	0.0340522	0.0347896	0.0355042	0.0361961	0.0368651	0.0375111	0.0381341	0.0387338
137	-126.514	95.2901	21.3036	119	127	120		137	0.00127388	0.00121674	0.00114665	0.00106381	0.000968493	0.00086101	0.000741715	0.000611009	0.000469335	0.000317178	0.000155062	-1.64505e-05	-0.000196763	-0.000385245	-0.000581236	-0.000784048	-0.000992967	-0.00120726	-0.00142616	-0.00164891	-0.00187471	-0.00210277	-0.00233229	-0.00256245	-0.00279244	-0.00302147	-0.00324872	-0.00347341	-0.00369474	-0.00391196	-0.0041243	-0.00433105	-0.0045315	-0.00472496	-0.00491078	-0.00508835	-0.00525707	-0.0054164	-0.00556583	-0.00570488	-0.00583311
138	-126.772	96.6043	-9.86375	127	119	139		138	0.00551718	0.00607081	0.00662351	0.00717427	0.00772212	0.00826606	0.00880513	0.00933835	0.00986477	0.0103834	0.0108934	0.0113939	0.0118838	0.0123624	0.0128288	0.0132821	0.0137216	0.0141466	0.0145562	0.0149497	0.0153265	0.0156858	0.0160272	0.01635	0.0166536	0.0169375	0.0172013	0.0174445	0.0176667	0.0178675	0.0180466	0.0182037	0.0183385	0.0184508	0.0185405	0.0186073	0.0186511	0.018672	0.0186698	0.0186445	0.0185962
139	-125.843	100.946	-38.2744	143	138	142		139	0.0121293	0.012214	0.0122713	0.0123011	0.0123033	0.0122779	0.012225	0.0121448	0.0120375	0.0119034	0.0117431	0.0115569	0.0113455	0.0111095	0.0108496	0.0105667	0.0102615	0.00993508	0.00958836	0.00922238	0.00883826	0.00843713	0.00802019	0.00758869	0.00714389	0.00668711	0.00621967	0.00574295	0.00525831	0.00476715	0.00427088	0.0037709	0.00326862	0.00276544	0.00226276	0.00176196	0.0012644	0.000771406	0.000284301	-0.000195643	-0.000667185
140	-127.993	103.161	-67.5337	139	138	143		140	0.00296696	0.00395701	0.00493515	0.0059002	0.00685103	0.00778657	0.00870574	0.00960756	0.0104911	0.0113553	0.0121994	0.0130226	0.0138241	0.0146031	0.015359	0.0160911	0.0167989	0.0174818	0.0181393	0.018771	0.0193765	0.0199555	0.0205076	0.0210327	0.0215306	0.0220011	0.022444	0.0228595	0.0232473	0.0236077	0.0239406	0.0242462	0.0245246	0.024776	0.0250007	0.025199	0.025371	0.0255172	0.0256378	0.0257334	0.0258043
141	-157.384	80.3482	23.3888	138	139	118		141	0.00756414	0.00692477	0.00627275	0.00561026	0.00493953	0.00426284	0.00358248	0.00290079	0.00222013	0.00154286	0.000871352	0.000207993	-0.00044485	-0.00108482	-0.00170958	-0.00231681	-0.00290425	-0.00346965	-0.00401084	-0.00452567	-0.00501208	-0.00546807	-0.0058917	-0.00628114	-0.00663463	-0.00695049	-0.00722717	-0.00746321	-0.00765725	-0.00780805	-0.0079145	-0.00797561	-0.00799051	-0.00795846	-0.00787886	-0.00775126	-0.00757532	-0.00735088	-0.00707789	-0.00675646	-0.00638686
142	-159.905	84.8982	-9.94113	126	127	128		142	0.00196737	0.00282832	0.00369809	0.00457496	0.00545719	0.00634301	0.00723062	0.00811821	0.00900393	0.00988598	0.0107625	0.0116316	0.0124916	0.0133405	0.0141767	0.0149982	0.0158034	0.0165905	0.0173579	0.0181039	0.0188269	0.0195253	0.0201976	0.0208425	0.0214584	0.0220442	0.0225984	0.0231199	0.0236077	0.0240605	0.0244775	0.0248578	0.0252005	0.0255048	0.0257702	0.025996	0.0261817	0.026327	0.0264314	0.0264947	0.0265167
143	-163.298	91.3932	-36.9075	86	87	82		143	0.0237817	0.0248851	0.0259577	0.0269968	0.0280001	0.0289651	0.0298897	0.0307714	0.0316083	0.0323983	0.0331395	0.03383	0.0344681	0.0350523	0.035581	0.036053	0.036467	0.0368219	0.0371168	0.0373509	0.0375235	0.0376342	0.0376824	0.0376681	0.0375912	0.0374516	0.0372497	0.0369857	0.0366602	0.0362738	0.0358274	0.0353218	0.0347581	0.0341375	0.0334613	0.0327311	0.0319482	0.0311145	0.0302318	0.0293019	0.0283268
144	-164.478	97.1434	-67.9803	86	81	85		144	0.000966512	0.00158092	0.00219121	0.00279649	0.00339584	0.00398839	0.00457327	0.00514964	0.00571668	0.00627358	0.00681956	0.00735389	0.00787582	0.00838468	0.00887979	0.00936052	0.00982627	0.0102765	0.0107106	0.0111282	0.0115287	0.0119118	0.012277	0.0126241	0.0129526	0.0132623	0.0135531	0.0138246	0.0140767	0.0143094	0.0145225	0.0147159	0.0148897	0.0150438	0.0151783	0.0152934	0.0153891	0.0154656	0.015523	0.0155616	0.0155816
145	-211.802	32.3133	80.1792	81	86	82		145	-0.0171806	-0.0169964	-0.0167922	-0.0165679	-0.0163234	-0.0160583	-0.0157725	-0.0154658	-0.0151383	-0.0147898	-0.0144201	-0.0140294	-0.0136177	-0.0131849	-0.0127313	-0.0122568	-0.0117617	-0.0112463	-0.0107107	-0.0101552	-0.00958022	-0.00898612	-0.00837333	-0.00774233	-0.00709363	-0.00642783	-0.00574552	-0.00504738	-0.00433412	-0.0036065	-0.00286531	-0.00211142	-0.00134571	-0.00056912	0.00021737	0.00101274	0.00181593	0.00262585	0.00344136	0.0042613	0.00508447
146	-191.456	65.1056	78.7971	68	86	85		146	0.0182033	0.0184717	0.0187231	0.0189575	0.0191747	0.0193746	0.019557	0.0197219	0.0198692	0.0199989	0.0201108	0.0202049	0.0202813	0.0203398	0.0203805	0.0204034	0.0204085	0.0203959	0.0203654	0.0203173	0.0202516	0.0201682	0.0200674	0.0199492	0.0198136	0.0196609	0.0194911	0.0193043	0.0191008	0.0188806	0.0186439	0.018391	0.018122	0.0178372	0.0175367	0.0172208	0.0168898	0.016544	0.0161836	0.0158089	0.0154203
147	-162.101	89.9763	81.3334	87	86	73		147	-0.0681255	-0.0653234	-0.0624238	-0.0594291	-0.0563419	-0.0531648	-0.0499009	-0.0465533	-0.043125	-0.0396197	-0.0360406	-0.0323917	-0.0286767	-0.0248996	-0.0210646	-0.0171758	-0.0132377	-0.00925488	-0.00523187	-0.00117346	0.0029155	0.00703003	0.0111651	0.0153155	0.0194761	0.0236415	0.0278065	0.0319654	0.036113	0.0402435	0.0443516	0.0484316	0.052478	0.056485	0.0604471	0.0643588	0.0682144	0.0720084	0.0757352	0.0793895	0.0829657
148	-126.408	99.7121	83.4299	86	68	73		148	0	0	0	0	0	0	0	0	0	0	0	0	0	0	0	0	0	0	0	0	0	0	0	0	0	0	0	0	0	0	0	0	0	0	0	0	0	0	0	0	0
149	-197.329	27.8296	52.4575	80	117	113		149	0.0038786	0.0041978	0.00451456	0.0048284	0.00513886	0.00544546	0.00574777	0.00604534	0.00633773	0.00662453	0.00690532	0.00717971	0.0074473	0.00770773	0.00796062	0.00820562	0.0084424	0.00867063	0.00889	0.00910019	0.00930094	0.00949195	0.00967296	0.00984373	0.010004	0.0101536	0.0102922	0.0104197	0.0105359	0.0106406	0.0107335	0.0108147	0.0108838	0.0109409	0.0109856	0.011018	0.0110378	0.0110451	0.0110397	0.0110214	0.0109903
150	-181.005	58.9394	51.3759	117	80	148		150	0.0197422	0.0198233	0.0198736	0.0198922	0.019878	0.0198303	0.0197484	0.0196317	0.0194796	0.0192918	0.019068	0.0188082	0.0185123	0.0181804	0.0178126	0.0174095	0.0169714	0.0164989	0.0159927	0.0154536	0.0148825	0.0142805	0.0136486	0.0129882	0.0123005	0.0115869	0.010849	0.0100884	0.0093067	0.00850565	0.00768707	0.00685281	0.0060048	0.00514501	0.00427543	0.00339811	0.00251511	0.00162853	0.000740471	-0.000146969	-0.00103168
151	-157.398	82.3888	50.7619	77	73	72		151	-0.083912	-0.0831395	-0.0821975	-0.081087	-0.0798098	-0.0783677	-0.0767634	-0.0749998	-0.0730803	-0.0710086	-0.0687889	-0.0664258	-0.0639242	-0.0612895	-0.0585274	-0.0556439	-0.0526453	-0.0495382	-0.0463295	-0.0430264	-0.0396363	-0.0361669	-0.0326258	-0.0290212	-0.0253612	-0.0216539	-0.0179078	-0.0141314	-0.010333	-0.00652136	-0.00270487	0.00110792	0.00490851	0.00868849	0.0124395	0.0161534	0.019822	0.0234374	0.0269919	0.0304778	0.0338878
152	-126.092	97.2567	49.5091	71	77	72		152	-0.0190847	-0.0202959	-0.0214896	-0.0226648	-0.0238204	-0.0249555	-0.0260689	-0.0271597	-0.0282268	-0.0292692	-0.0302859	-0.031276	-0.0322384	-0.0331721	-0.0340763	-0.0349499	-0.0357921	-0.0366019	-0.0373785	-0.0381211	-0.0388288	-0.0395008	-0.0401364	-0.0407349	-0.0412956	-0.0418178	-0.042301	-0.0427446	-0.0431481	-0.043511	-0.0438329	-0.0441135	-0.0443525	-0.0445496	-0.0447046	-0.0448174	-0.044888	-0.0449163	-0.0449023	-0.0448461	-0.0447481
153	-215.339	67.3335	-80.813	3	2	7		153	0	0	0	0	0	0	0	0	0	0	0	0	0	0	0	0	0	0	0	0	0	0	0	0	0	0	0	0	0	0	0	0	0	0	0	0	0	0	0	0	0
154	-194.428	90.6707	-84.4326	12	1	32		154	0	0	0	0	0	0	0	0	0	0	0	0	0	0	0	0	0	0	0	0	0	0	0	0	0	0	0	0	0	0	0	0	0	0	0	0	0	0	0	0	0
155	-163.708	100.035	-91.6401	12	32	31		155	0.00961448	0.0104287	0.0112299	0.0120167	0.0127881	0.0135428	0.0142798	0.0149981	0.0156965	0.0163742	0.0170303	0.0176639	0.0182743	0.0188607	0.0194224	0.019959	0.0204697	0.0209543	0.0214122	0.0218431	0.0222468	0.022623	0.0229715	0.0232924	0.0235854	0.0238508	0.0240885	0.0242987	0.0244817	0.0246376	0.0247667	0.0248695	0.0249463	0.0249976	0.0250238	0.0250255	0.0250032	0.0249575	0.0248891	0.0247985	0.0246865
156	-127.464	106.815	-97.1971	5	12	16		156	0	0	0	0	0	0	0	0	0	0	0	0	0	0	0	0	0	0	0	0	0	0	0	0	0	0	0	0	0	0	0	0	0	0	0	0	0	0	0	0	0
157	-216.81	64.833	-115.425	12	5	1		157	-0.000599211	-0.00160961	-0.00261538	-0.00361345	-0.00460074	-0.0055742	-0.00653081	-0.00746759	-0.0083816	-0.00926997	-0.0101299	-0.0109586	-0.0117534	-0.0125118	-0.0132313	-0.0139094	-0.014544	-0.0151329	-0.015674	-0.0161654	-0.0166053	-0.0169922	-0.0173245	-0.0176009	-0.0178202	-0.0179814	-0.0180837	-0.0181262	-0.0181085	-0.0180302	-0.0178912	-0.0176913	-0.0174308	-0.01711	-0.0167293	-0.0162895	-0.0157913	-0.0152359	-0.0146243	-0.0139579	-0.0132383
158	-202.976	89.8544	-114.776	16	12	15		158	-0.0204042	-0.0205739	-0.0207238	-0.0208537	-0.0209629	-0.0210509	-0.0211174	-0.0211618	-0.0211836	-0.0211823	-0.0211576	-0.021109	-0.021036	-0.0209381	-0.0208151	-0.0206665	-0.020492	-0.0202912	-0.0200639	-0.0198098	-0.0195287	-0.0192204	-0.0188847	-0.0185216	-0.0181311	-0.017713	-0.0172675	-0.0167947	-0.0162947	-0.0157677	-0.015214	-0.014634	-0.0140281	-0.0133966	-0.0127402	-0.0120594	-0.0113549	-0.0106273	-0.00987752	-0.00910631	-0.0083146
159	-168.133	97.7907	-121.887	83	96	82		159	0	0	0	0	0	0	0	0	0	0	0	0	0	0	0	0	0	0	0	0	0	0	0	0	0	0	0	0	0	0	0	0	0	0	0	0	0	0	0	0	0
160	-134.366	104.395	-128.612	83	101	96		160	0	0	0	0	0	0	0	0	0	0	0	0	0	0	0	0	0	0	0	0	0	0	0	0	0	0	0	0	0	0	0	0	0	0	0	0	0	0	0	0	0
				87	83	82
				83	87	88
				11	31	30
				10	11	30
				11	12	31
				12	11	15
				11	14	15
				11	10	14
				135	131	130
				128	62	122
				61	62	128
				62	61	64
				92	62	64
				159	157	160
				156	159	160
				159	156	155
				128	156	160
				127	156	128
				144	139	143
				46	42	41
				42	49	41
				42	43	49
				42	47	43
				42	46	47
				137	141	142
				138	137	142
				137	151	141
				117	137	118
				137	138	118
				124	128	122
				124	126	128
				121	124	122
				111	107	106
				106	107	104
				110	111	106
				78	77	71
				78	70	148
				78	71	70
				78	74	73
				77	78	73
				2	6	7
				7	6	16
				6	5	16
				5	6	1
				6	2	1
				22	3	23
				22	2	3
				18	22	23
				22	18	17
				100	103	104
				83	84	101
				84	102	101
				84	83	88
				103	84	88
				84	103	102
				102	98	101
				59	133	9
				157	57	41
				57	45	41
				59	57	135
				134	135	130
				129	134	130
				134	129	133
				59	134	133
				134	59	135
				159	158	157
				158	159	155
				144	140	139
				140	127	139
				140	156	127
				156	140	155
				140	144	155
				152	117	148
				152	137	117
				137	152	151
				147	152	148
				151	152	147
				116	119	120
				108	107	111
				108	121	104
				107	108	104
				119	115	118
				116	115	119
				109	80	113
				109	105	80
				109	110	106
				105	109	106
				105	76	80
				76	106	104
				76	105	106
				103	76	104
				76	103	88
				80	79	148
				79	78	148
				78	79	74
				2	21	1
				22	21	2
				21	22	17
				32	21	17
				1	21	32
				101	97	92
				98	97	101
				97	62	92
				97	98	62
				103	99	102
				99	98	102
				99	103	100
				98	99	62
				99	100	122
				62	99	122
				57	136	135
				135	136	131
				45	58	25
				57	58	45
				144	154	155
				154	158	155
				124	125	126
				125	116	120
				127	125	120
				126	125	127
				112	108	111
				115	112	111
				112	115	116
				110	114	111
				114	115	111
				114	109	113
				109	114	110
				118	114	113
				115	114	118
				76	75	80
				75	79	80
				79	75	74
				74	75	88
				75	76	88
				60	57	59
				60	58	57
				29	60	9
				60	59	9
				60	29	25
				58	60	25
				132	154	144
				131	132	143
				132	144	143
				136	132	131
				158	153	157
				154	153	158
				153	57	157
				153	136	57
				153	132	136
				132	153	154
				125	123	116
				123	112	116
				123	125	124
				123	124	121
				108	123	121
				112	123	108
[truncated: 984 more columns]

## Sheet: Fig2bcde_UterusPotentialMaps
Uterine site index	Uterine site coordinates			Triangulation of uteirne sites				Uterine site index	Uterine surface EMG (mV)
	x(mm)	y(mm)	z(mm)					time(s)	25	25.0098	25.0195	25.0293	25.0391	25.0488	25.0586	25.0684	25.0781	25.0879	25.0977	25.1074	25.1172	25.127	25.1367	25.1465	25.1563	25.166	25.1758	25.1856	25.1953	25.2051	25.2149	25.2246	25.2344	25.2442	25.2539	25.2637	25.2735	25.2832	25.293	25.3027	25.3125	25.3223	25.332	25.3418	25.3516	25.3613	25.3711	25.3809	25.3906
1	-27.2088	-170.487	-13.4417	282	315	314		1	-0.0188836	-0.0180148	-0.0171302	-0.0162312	-0.0153191	-0.0143952	-0.013461	-0.0125176	-0.0115665	-0.0106088	-0.00964574	-0.00867864	-0.00770866	-0.00673695	-0.00576467	-0.00479291	-0.00382276	-0.00285526	-0.00189141	-0.000932194	2.1444e-05	0.000968599	0.0019084	0.00284001	0.00376262	0.00467548	0.00557785	0.00646904	0.00734839	0.00821526	0.00906907	0.00990925	0.0107353	0.0115467	0.012343	0.0131237	0.0138885	0.0146369	0.0153687	0.0160834	0.0167809
2	-4.15469	-168.991	-11.5578	316	315	282		2	-0.00785308	-0.00688422	-0.00590583	-0.00491964	-0.00392737	-0.00293074	-0.00193147	-0.000931251	6.82103e-05	0.00106524	0.00205816	0.00304535	0.00402518	0.00499605	0.00595641	0.00690472	0.00783948	0.00875924	0.00966257	0.0105481	0.0114145	0.0122604	0.0130847	0.0138861	0.0146635	0.0154158	0.0161419	0.016841	0.0175121	0.0181542	0.0187667	0.0193488	0.0198998	0.0204191	0.0209062	0.0213605	0.0217818	0.0221695	0.0225235	0.0228435	0.0231293
3	-13.2327	-168.123	12.7814	283	251	248		3	0.00696882	0.00814745	0.00932359	0.0104947	0.0116584	0.012812	0.0139532	0.0150795	0.0161883	0.0172774	0.0183442	0.0193864	0.0204017	0.0213879	0.0223427	0.023264	0.0241496	0.0249976	0.0258059	0.0265728	0.0272964	0.027975	0.0286069	0.0291908	0.0297251	0.0302086	0.03064	0.0310182	0.0313423	0.0316113	0.0318246	0.0319814	0.0320814	0.0321241	0.0321092	0.0320367	0.0319066	0.031719	0.0314741	0.0311725	0.0308146
4	-37.7965	-168.964	8.43521	282	283	248		4	0.004102	0.00470283	0.00529093	0.00586486	0.00642324	0.00696474	0.00748807	0.00799201	0.00847539	0.00893711	0.00937613	0.00979147	0.0101822	0.0105476	0.0108867	0.011199	0.0114838	0.0117406	0.0119689	0.0121683	0.0123386	0.0124795	0.0125908	0.0126724	0.0127245	0.012747	0.0127402	0.0127043	0.0126395	0.0125462	0.012425	0.0122764	0.0121009	0.0118992	0.011672	0.0114201	0.0111445	0.0108459	0.0105254	0.010184	0.00982267
5	-50.7955	-169.145	-16.2982	283	282	314		5	-0.00128788	-0.000513381	0.000252358	0.00100767	0.00175096	0.00248069	0.00319537	0.00389361	0.00457409	0.00523554	0.0058768	0.00649677	0.00709446	0.00766893	0.00821936	0.00874499	0.00924518	0.00971935	0.010167	0.0105878	0.0109814	0.0113476	0.0116863	0.0119974	0.0122809	0.0125371	0.0127661	0.0129682	0.0131437	0.013293	0.0134168	0.0135155	0.0135897	0.0136402	0.0136676	0.0136728	0.0136567	0.01362	0.0135637	0.0134888	0.0133962
6	-40.0945	-169.093	-39.1498	283	284	251		6	0.0080245	0.00923347	0.0104277	0.0116051	0.0127635	0.0139009	0.0150154	0.016105	0.017168	0.0182026	0.0192073	0.0201803	0.0211203	0.0220259	0.0228958	0.0237287	0.0245236	0.0252795	0.0259954	0.0266706	0.0273043	0.0278959	0.0284449	0.0289508	0.0294134	0.0298323	0.0302074	0.0305387	0.0308263	0.0310701	0.0312705	0.0314277	0.031542	0.031614	0.0316441	0.0316329	0.0315812	0.0314894	0.0313586	0.0311895	0.0309829
7	-17.7409	-170.021	-36.5371	305	306	317		7	0.00364743	0.00454531	0.00543236	0.00630724	0.00716865	0.00801535	0.00884615	0.00965991	0.0104556	0.0112321	0.0119885	0.0127239	0.0134375	0.0141284	0.0147961	0.0154398	0.0160589	0.0166529	0.0172214	0.0177639	0.0182801	0.0187698	0.0192327	0.0196687	0.0200776	0.0204595	0.0208142	0.021142	0.0214429	0.021717	0.0219646	0.0221859	0.0223812	0.0225508	0.0226952	0.0228146	0.0229096	0.0229806	0.0230281	0.0230526	0.0230546
8	3.78425	-168.066	-34.6601	306	318	317		8	0.0121243	0.0128874	0.0136339	0.0143624	0.0150712	0.015759	0.0164243	0.0170657	0.0176821	0.0182721	0.0188346	0.0193685	0.0198725	0.0203459	0.0207876	0.0211968	0.0215726	0.0219144	0.0222215	0.0224932	0.0227291	0.0229288	0.0230918	0.023218	0.0233069	0.0233586	0.023373	0.02335	0.0232897	0.0231923	0.0230581	0.0228872	0.02268	0.0224371	0.0221588	0.0218459	0.0214988	0.0211182	0.0207051	0.02026	0.019784
9	-0.777737	-165.245	-57.5564	281	282	248		9	0.0152046	0.015715	0.0162099	0.0166886	0.0171499	0.0175929	0.0180168	0.0184205	0.0188034	0.0191644	0.0195029	0.0198179	0.0201089	0.0203751	0.0206157	0.0208302	0.021018	0.0211786	0.0213113	0.0214158	0.0214917	0.0215385	0.021556	0.0215438	0.0215018	0.0214297	0.0213275	0.0211951	0.0210324	0.0208396	0.0206166	0.0203636	0.0200809	0.0197687	0.0194272	0.0190569	0.0186582	0.0182315	0.0177774	0.0172964	0.0167892
10	20.9425	-164.934	-20.6655	239	164	165		10	0.0151214	0.0159692	0.0167961	0.0176003	0.0183797	0.0191326	0.0198572	0.0205519	0.0212148	0.0218446	0.0224396	0.0229984	0.0235199	0.0240025	0.0244454	0.0248472	0.0252072	0.0255243	0.0257978	0.0260271	0.0262115	0.0263506	0.0264439	0.0264912	0.0264923	0.0264471	0.0263556	0.0262181	0.0260346	0.0258056	0.0255314	0.0252126	0.0248498	0.0244437	0.0239951	0.0235049	0.0229741	0.0224038	0.0217952	0.0211493	0.0204676
11	14.7898	-165.522	2.83083	15	14	33		11	0.00771796	0.00863412	0.00954644	0.0104529	0.0113515	0.0122401	0.0131167	0.0139795	0.0148263	0.0156553	0.0164645	0.0172521	0.0180163	0.0187552	0.0194672	0.0201506	0.0208037	0.0214251	0.0220132	0.0225666	0.0230839	0.023564	0.0240056	0.0244075	0.0247689	0.0250887	0.025366	0.0256003	0.0257907	0.0259367	0.0260378	0.0260938	0.0261042	0.026069	0.025988	0.0258613	0.025689	0.0254714	0.0252088	0.0249017	0.0245505
12	9.16222	-163.505	23.498	14	15	4		12	0.0205736	0.021582	0.0225765	0.0235548	0.0245146	0.0254536	0.0263696	0.0272601	0.0281231	0.0289564	0.0297577	0.030525	0.0312562	0.0319493	0.0326025	0.0332137	0.0337813	0.0343035	0.0347786	0.0352052	0.0355817	0.0359069	0.0361793	0.036398	0.0365618	0.0366698	0.0367212	0.0367152	0.0366513	0.0365289	0.0363479	0.0361079	0.0358088	0.0354507	0.0350338	0.0345583	0.0340248	0.0334337	0.0327858	0.0320818	0.0313228
13	-6.85488	-164.779	40.3941	254	213	236		13	0.0305772	0.0319591	0.0333159	0.0346449	0.0359429	0.0372073	0.038435	0.0396234	0.0407696	0.0418711	0.0429252	0.0439293	0.0448811	0.0457782	0.0466183	0.0473992	0.048119	0.0487758	0.0493676	0.0498929	0.05035	0.0507376	0.0510544	0.0512993	0.0514713	0.0515694	0.0515932	0.051542	0.0514155	0.0512135	0.0509358	0.0505828	0.0501545	0.0496516	0.0490745	0.048424	0.0477011	0.0469069	0.0460426	0.0451097	0.0441096
14	-62.879	-166.558	5.7034	122	121	88		14	0.0165034	0.0167948	0.0170558	0.0172855	0.0174835	0.0176493	0.0177823	0.0178823	0.017949	0.0179823	0.0179821	0.0179486	0.0178818	0.017782	0.0176495	0.0174848	0.0172883	0.0170607	0.0168026	0.0165148	0.0161982	0.0158537	0.0154822	0.0150849	0.0146629	0.0142174	0.0137496	0.0132609	0.0127526	0.0122262	0.011683	0.0111245	0.0105524	0.00996808	0.00937315	0.00876917	0.00815775	0.00754049	0.00691897	0.00629481	0.00566957
15	-52.9754	-165.601	27.9554	121	122	136		15	0.0160617	0.0167658	0.017452	0.0181187	0.0187643	0.0193873	0.0199862	0.0205595	0.0211058	0.0216239	0.0221125	0.0225703	0.0229962	0.0233892	0.0237483	0.0240726	0.0243612	0.0246134	0.0248285	0.025006	0.0251453	0.0252462	0.0253081	0.025331	0.0253147	0.0252591	0.0251644	0.0250306	0.0248579	0.0246468	0.0243976	0.0241108	0.0237869	0.0234268	0.023031	0.0226006	0.0221363	0.0216392	0.0211103	0.0205508	0.0199619
16	-74.4589	-163.914	-17.2694	60	88	59		16	0.0225892	0.0233442	0.02407	0.024765	0.0254276	0.0260565	0.0266501	0.0272074	0.027727	0.0282079	0.028649	0.0290495	0.0294086	0.0297254	0.0299995	0.0302303	0.0304173	0.0305603	0.0306591	0.0307136	0.0307237	0.0306896	0.0306114	0.0304895	0.0303242	0.0301161	0.0298657	0.0295737	0.0292408	0.028868	0.0284561	0.0280062	0.0275192	0.0269965	0.0264391	0.0258485	0.0252258	0.0245726	0.0238902	0.0231803	0.0224442
17	-30.2713	-166.163	34.6409	32	15	33		17	0.0211414	0.0225556	0.0239535	0.0253318	0.0266877	0.028018	0.0293198	0.0305903	0.0318264	0.0330255	0.0341847	0.0353015	0.0363732	0.0373972	0.0383713	0.0392932	0.0401605	0.0409713	0.0417235	0.0424155	0.0430453	0.0436116	0.0441127	0.0445476	0.0449149	0.0452138	0.0454434	0.045603	0.0456921	0.0457103	0.0456574	0.0455335	0.0453386	0.045073	0.0447372	0.0443318	0.0438576	0.0433155	0.0427066	0.0420322	0.0412937
18	-63.3752	-165.118	-40.0581	15	17	4		18	0.0208853	0.0220057	0.0231011	0.0241692	0.0252078	0.0262145	0.0271873	0.0281239	0.0290225	0.029881	0.0306978	0.0314711	0.0321991	0.0328806	0.0335139	0.0340978	0.0346312	0.0351129	0.0355419	0.0359175	0.0362388	0.0365052	0.0367164	0.0368718	0.0369712	0.0370144	0.0370015	0.0369324	0.0368075	0.0366269	0.0363912	0.0361008	0.0357564	0.0353588	0.0349087	0.0344071	0.033855	0.0332536	0.0326041	0.0319077	0.0311659
19	-49.2779	-163.79	-62.4357	286	311	287		19	0.028216	0.0291912	0.0301333	0.0310403	0.0319105	0.032742	0.0335332	0.0342825	0.0349884	0.0356495	0.0362644	0.036832	0.0373509	0.0378203	0.0382391	0.0386065	0.0389218	0.0391843	0.0393933	0.0395486	0.0396497	0.0396964	0.0396886	0.0396261	0.0395091	0.0393377	0.0391121	0.0388328	0.0385001	0.0381145	0.0376768	0.0371876	0.0366477	0.0360579	0.0354194	0.034733	0.0339999	0.0332214	0.0323986	0.031533	0.0306258
20	-24.4575	-166.509	-60.9507	311	286	285		20	0.024558	0.0253228	0.026055	0.0267534	0.0274167	0.0280437	0.0286333	0.0291847	0.0296967	0.0301685	0.0305995	0.0309888	0.0313358	0.03164	0.0319009	0.0321182	0.0322916	0.0324208	0.0325057	0.0325464	0.0325427	0.0324949	0.032403	0.0322675	0.0320886	0.0318668	0.0316026	0.0312965	0.0309492	0.0305614	0.0301338	0.0296674	0.029163	0.0286216	0.0280441	0.0274317	0.0267855	0.0261067	0.0253964	0.0246559	0.0238865
21	-32.1722	-159.766	-82.5087	311	293	287		21	0.0200979	0.0206914	0.0212592	0.0218001	0.0223131	0.0227971	0.0232513	0.0236746	0.0240663	0.0244256	0.0247519	0.0250444	0.0253025	0.0255259	0.025714	0.0258665	0.025983	0.0260634	0.0261075	0.0261152	0.0260865	0.0260214	0.02592	0.0257827	0.0256095	0.0254008	0.0251571	0.0248788	0.0245663	0.0242204	0.0238416	0.0234306	0.0229883	0.0225153	0.0220127	0.0214813	0.0209221	0.020336	0.0197242	0.0190878	0.0184279
22	-5.39264	-158.28	-80.6436	210	252	236		22	0.00282095	0.0032775	0.0037353	0.00419367	0.0046519	0.00510928	0.00556507	0.00601852	0.00646887	0.00691538	0.00735727	0.00779377	0.0082241	0.0086475	0.0090632	0.00947043	0.00986843	0.0102564	0.0106337	0.0109996	0.0113533	0.0116941	0.0120214	0.0123346	0.0126329	0.0129158	0.0131827	0.013433	0.0136663	0.013882	0.0140797	0.014259	0.0144194	0.0145608	0.0146827	0.0147848	0.0148671	0.0149293	0.0149712	0.0149929	0.0149942
23	19.0951	-155.363	-67.9017	237	252	210		23	0.00213246	0.00266717	0.00321751	0.00378256	0.0043613	0.00495268	0.00555557	0.0061688	0.00679114	0.0074213	0.00805797	0.00869976	0.00934527	0.00999305	0.0106416	0.0112894	0.011935	0.0125767	0.0132129	0.0138422	0.0144628	0.0150732	0.0156718	0.016257	0.0168271	0.0173806	0.0179159	0.0184315	0.0189258	0.0193975	0.0198451	0.020267	0.0206622	0.0210291	0.0213666	0.0216734	0.0219485	0.0221909	0.0223994	0.0225733	0.0227116
24	23.4657	-161.35	-45.5693	284	252	251		24	0.0183763	0.0190858	0.019779	0.0204542	0.0211099	0.0217445	0.0223567	0.0229447	0.0235073	0.0240431	0.0245506	0.0250285	0.0254756	0.0258906	0.0262724	0.0266199	0.026932	0.0272078	0.0274463	0.0276466	0.027808	0.0279298	0.0280113	0.0280519	0.0280513	0.0280088	0.0279243	0.0277975	0.0276281	0.0274162	0.0271617	0.0268647	0.0265253	0.0261438	0.0257205	0.0252558	0.0247503	0.0242045	0.023619	0.0229947	0.0223322
25	42.6865	-155.699	-29.9717	252	237	251		25	0.0251386	0.0255897	0.0260069	0.0263889	0.0267347	0.0270432	0.0273135	0.0275446	0.0277359	0.0278865	0.027996	0.0280638	0.0280894	0.0280726	0.0280131	0.0279107	0.0277655	0.0275775	0.0273468	0.0270737	0.0267585	0.0264017	0.0260039	0.0255655	0.0250874	0.0245704	0.0240153	0.0234231	0.0227949	0.0221319	0.0214351	0.020706	0.0199458	0.019156	0.018338	0.0174935	0.0166239	0.0157309	0.0148162	0.0138815	0.0129286
26	37.8159	-159.677	-5.35394	253	284	285		26	0.0145226	0.0150139	0.0154869	0.0159405	0.0163732	0.0167839	0.0171714	0.0175345	0.0178722	0.0181835	0.0184674	0.0187231	0.0189497	0.0191465	0.0193128	0.0194482	0.0195519	0.0196237	0.0196632	0.01967	0.0196441	0.0195852	0.0194934	0.0193687	0.0192113	0.0190213	0.0187991	0.018545	0.0182594	0.017943	0.0175962	0.0172197	0.0168144	0.0163809	0.0159202	0.0154332	0.0149209	0.0143843	0.0138246	0.0132429	0.0126403
27	34.7249	-158.271	20.768	286	253	285		27	0.0127914	0.0130625	0.013326	0.013581	0.0138265	0.0140617	0.0142857	0.0144976	0.0146967	0.0148821	0.0150531	0.0152088	0.0153486	0.0154718	0.0155777	0.0156656	0.015735	0.0157854	0.0158161	0.0158268	0.015817	0.0157863	0.0157344	0.015661	0.0155659	0.0154489	0.0153098	0.0151486	0.0149651	0.0147596	0.0145319	0.0142823	0.0140109	0.013718	0.0134038	0.0130687	0.0127131	0.0123374	0.0119422	0.0115279	0.0110952
28	19.1016	-157.31	43.5142	253	286	254		28	0.0335852	0.0340296	0.0344417	0.0348202	0.0351641	0.0354721	0.0357431	0.0359761	0.0361702	0.0363243	0.0364376	0.0365092	0.0365385	0.0365248	0.0364673	0.0363657	0.0362193	0.0360279	0.0357912	0.0355087	0.0351806	0.0348066	0.0343868	0.0339213	0.0334103	0.032854	0.0322529	0.0316074	0.030918	0.0301853	0.0294102	0.0285933	0.0277357	0.0268382	0.0259019	0.024928	0.0239177	0.0228723	0.0217933	0.020682	0.01954
29	2.32222	-154.06	62.9019	253	254	236		29	0.0384153	0.0392526	0.0400538	0.0408173	0.0415416	0.0422251	0.0428663	0.0434638	0.0440161	0.0445221	0.0449804	0.04539	0.0457497	0.0460586	0.0463157	0.0465202	0.0466713	0.0467684	0.0468109	0.0467984	0.0467304	0.0466067	0.0464272	0.0461916	0.0459001	0.0455528	0.0451498	0.0446915	0.0441783	0.0436107	0.0429893	0.0423149	0.0415883	0.0408103	0.039982	0.0391044	0.0381788	0.0372064	0.0361886	0.0351269	0.0340227
30	-20.8983	-157.928	60.3113	252	253	236		30	0.0240228	0.025267	0.0264972	0.0277109	0.0289054	0.0300784	0.0312273	0.0323496	0.0334429	0.0345048	0.035533	0.0365253	0.0374795	0.0383934	0.039265	0.0400924	0.0408736	0.0416069	0.0422907	0.0429233	0.0435034	0.0440294	0.0445003	0.0449148	0.045272	0.045571	0.045811	0.0459915	0.0461118	0.0461717	0.046171	0.0461094	0.0459871	0.0458041	0.0455609	0.0452578	0.0448953	0.0444742	0.0439952	0.0434593	0.0428676
31	-42.7795	-157.522	56.1018	253	252	284		31	0.00939021	0.0104203	0.011456	0.0124951	0.013535	0.0145732	0.0156074	0.016635	0.0176536	0.0186609	0.0196543	0.0206316	0.0215903	0.0225282	0.0234431	0.0243326	0.0251948	0.0260275	0.0268288	0.0275967	0.0283294	0.0290252	0.0296824	0.0302994	0.0308748	0.0314072	0.0318954	0.0323383	0.0327348	0.033084	0.0333852	0.0336376	0.0338408	0.0339943	0.0340978	0.0341512	0.0341543	0.0341073	0.0340104	0.0338639	0.0336683
32	-62.7299	-157.471	47.4763	268	267	269		32	0.0070459	0.00777652	0.00851325	0.00925433	0.00999798	0.0107424	0.0114859	0.0122266	0.0129627	0.0136924	0.014414	0.0151256	0.0158256	0.0165122	0.0171838	0.0178387	0.0184752	0.0190917	0.0196868	0.020259	0.0208068	0.0213289	0.0218239	0.0222906	0.0227278	0.0231343	0.0235093	0.0238516	0.0241604	0.0244349	0.0246744	0.0248782	0.0250457	0.0251766	0.0252703	0.0253266	0.0253454	0.0253264	0.0252697	0.0251752	0.0250433
33	-77.6876	-159.382	29.1139	227	268	269		33	0.0198145	0.0205075	0.0211837	0.0218421	0.0224817	0.0231017	0.0237009	0.0242787	0.0248341	0.0253662	0.0258745	0.0263581	0.0268164	0.0272488	0.0276546	0.0280334	0.0283848	0.0287081	0.0290032	0.0292696	0.0295071	0.0297154	0.0298944	0.030044	0.0301639	0.0302543	0.030315	0.0303462	0.030348	0.0303204	0.0302638	0.0301782	0.030064	0.0299215	0.029751	0.0295529	0.0293276	0.0290755	0.0287972	0.0284932	0.0281639
34	-85.3296	-159.653	6.79381	267	296	269		34	0.0303939	0.0311098	0.0317918	0.0324391	0.0330509	0.0336265	0.0341651	0.0346663	0.0351294	0.0355542	0.0359401	0.036287	0.0365947	0.036863	0.0370918	0.0372813	0.0374315	0.0375425	0.0376147	0.0376483	0.0376438	0.0376015	0.037522	0.0374059	0.0372537	0.0370662	0.0368441	0.0365882	0.0362993	0.0359783	0.035626	0.0352436	0.0348318	0.0343918	0.0339246	0.0334313	0.0329129	0.0323705	0.0318053	0.0312184	0.0306108
35	-95.1727	-153.115	-15.3754	305	296	306		35	0.0379283	0.0387683	0.0395684	0.0403271	0.0410435	0.0417163	0.0423444	0.042927	0.0434632	0.0439521	0.0443931	0.0447855	0.0451288	0.0454225	0.0456663	0.0458599	0.0460031	0.0460958	0.046138	0.0461298	0.0460713	0.0459629	0.0458048	0.0455975	0.0453415	0.0450374	0.0446858	0.0442875	0.0438433	0.0433541	0.0428208	0.0422446	0.0416264	0.0409674	0.0402688	0.039532	0.0387582	0.0379487	0.037105	0.0362285	0.0353208
36	-85.9578	-156.353	-39.9461	270	227	269		36	0.0308893	0.031647	0.0323705	0.0330584	0.0337093	0.0343219	0.0348948	0.0354271	0.0359176	0.0363652	0.0367691	0.0371284	0.0374424	0.0377103	0.0379317	0.038106	0.0382328	0.0383119	0.0383429	0.0383258	0.0382606	0.0381472	0.0379858	0.0377767	0.0375201	0.0372165	0.0368664	0.0364703	0.0360289	0.0355428	0.035013	0.0344403	0.0338257	0.0331701	0.0324747	0.0317406	0.0309691	0.0301614	0.0293189	0.028443	0.027535
37	-72.84	-156.845	-62.5155	227	270	229		37	0.0280552	0.0287869	0.0294871	0.0301543	0.0307871	0.0313843	0.0319445	0.0324667	0.0329497	0.0333925	0.0337942	0.0341539	0.0344709	0.0347445	0.034974	0.0351589	0.0352989	0.0353935	0.0354424	0.0354456	0.0354028	0.0353141	0.0351795	0.0349992	0.0347734	0.0345025	0.0341866	0.0338265	0.0334225	0.0329753	0.0324856	0.0319541	0.0313817	0.0307691	0.0301174	0.0294276	0.0287006	0.0279377	0.02714	0.0263087	0.0254451
38	-55.958	-154.869	-84.8921	290	289	309		38	0.02412	0.0247362	0.0253251	0.0258852	0.0264154	0.0269143	0.0273809	0.0278142	0.028213	0.0285764	0.0289036	0.0291938	0.0294463	0.0296603	0.0298354	0.029971	0.0300668	0.0301223	0.0301373	0.0301117	0.0300454	0.0299382	0.0297904	0.0296019	0.0293731	0.0291042	0.0287957	0.0284478	0.0280613	0.0276365	0.0271743	0.0266753	0.0261404	0.0255703	0.024966	0.0243285	0.0236588	0.022958	0.0222273	0.0214678	0.0206807
39	-77.2962	-145.366	-83.7837	289	261	262		39	0.0210511	0.0216174	0.0221632	0.0226873	0.0231886	0.023666	0.0241186	0.0245453	0.0249453	0.0253177	0.0256616	0.0259763	0.026261	0.0265152	0.0267382	0.0269294	0.0270883	0.0272146	0.0273079	0.0273678	0.0273942	0.0273867	0.0273454	0.0272701	0.0271609	0.0270178	0.0268409	0.0266305	0.0263867	0.0261099	0.0258005	0.0254588	0.0250854	0.0246807	0.0242454	0.0237801	0.0232855	0.0227624	0.0222114	0.0216335	0.0210295
40	-40.9285	-147.732	-104.895	261	289	290		40	0.0203172	0.0209341	0.021519	0.0220708	0.0225882	0.0230701	0.0235155	0.0239234	0.024293	0.0246236	0.0249144	0.0251648	0.0253745	0.0255429	0.0256699	0.0257552	0.0257987	0.0258005	0.0257606	0.0256793	0.0255567	0.0253934	0.0251897	0.0249463	0.0246637	0.0243427	0.0239842	0.023589	0.023158	0.0226924	0.0221933	0.0216617	0.021099	0.0205065	0.0198855	0.0192374	0.0185638	0.017866	0.0171456	0.0164042	0.0156434
41	-19.3171	-151.494	-100.866	308	318	306		41	0.0110444	0.0116097	0.0121545	0.0126778	0.0131785	0.0136558	0.0141089	0.014537	0.0149393	0.0153152	0.0156641	0.0159855	0.0162789	0.0165439	0.0167802	0.0169875	0.0171656	0.0173143	0.0174337	0.0175236	0.0175843	0.0176157	0.0176181	0.0175917	0.0175369	0.0174541	0.0173437	0.0172062	0.0170421	0.0168521	0.0166369	0.0163971	0.0161335	0.0158469	0.0155383	0.0152084	0.0148583	0.0144889	0.0141011	0.0136961	0.013275
42	0.534045	-144.988	-103.449	308	290	309		42	0.00207316	0.00262648	0.00317365	0.00371376	0.00424592	0.00476928	0.00528298	0.00578619	0.00627813	0.00675801	0.00722509	0.00767866	0.00811801	0.0085425	0.0089515	0.00934442	0.00972072	0.0100799	0.0104214	0.0107448	0.0110498	0.011336	0.011603	0.0118505	0.0120784	0.0122864	0.0124745	0.0126424	0.0127901	0.0129176	0.0130249	0.013112	0.0131792	0.0132264	0.013254	0.0132621	0.0132509	0.0132209	0.0131724	0.0131057	0.0130212
43	17.4108	-145.734	-88.7531	319	308	309		43	-0.00648454	-0.0059787	-0.00544923	-0.0048969	-0.00432253	-0.00372702	-0.00311135	-0.00247653	-0.00182367	-0.00115393	-0.000468506	0.000231324	0.000944241	0.00166888	0.00240382	0.00314761	0.00389875	0.00465572	0.00541695	0.00618086	0.00694585	0.00771028	0.00847252	0.00923092	0.00998383	0.0107296	0.0114666	0.0121931	0.0129076	0.0136085	0.0142941	0.0149629	0.0156135	0.0162442	0.0168537	0.0174405	0.0180034	0.018541	0.0190522	0.0195356	0.0199902
44	-103.782	-147.786	10.5432	308	319	318		44	0.0421657	0.0432257	0.0442453	0.0452232	0.0461582	0.0470492	0.0478954	0.0486958	0.0494495	0.0501557	0.0508139	0.0514232	0.0519833	0.0524936	0.0529537	0.0533633	0.0537223	0.0540303	0.0542874	0.0544934	0.0546486	0.0547529	0.0548066	0.0548099	0.0547632	0.0546669	0.0545214	0.0543272	0.0540849	0.0537952	0.0534587	0.0530762	0.0526485	0.0521763	0.0516606	0.0511023	0.0505024	0.0498618	0.0491816	0.0484628	0.0477065
45	-97.534	-146.266	33.6533	164	126	165		45	0.0299822	0.0309312	0.0318557	0.0327546	0.0336267	0.034471	0.0352864	0.036072	0.0368268	0.0375499	0.0382407	0.0388981	0.0395217	0.0401106	0.0406642	0.0411821	0.0416636	0.0421084	0.042516	0.042886	0.0432183	0.0435124	0.0437683	0.0439857	0.0441646	0.0443049	0.0444066	0.0444698	0.0444944	0.0444807	0.0444288	0.0443389	0.0442112	0.0440461	0.0438439	0.0436048	0.0433294	0.0430179	0.0426709	0.0422888	0.0418722
46	42.8173	-149.461	-53.8251	126	166	165		46	0.0151636	0.0156715	0.0161756	0.0166748	0.0171682	0.0176551	0.0181343	0.018605	0.0190662	0.019517	0.0199565	0.0203836	0.0207975	0.0211971	0.0215816	0.02195	0.0223013	0.0226348	0.0229494	0.0232443	0.0235186	0.0237715	0.0240022	0.0242099	0.0243938	0.0245531	0.0246873	0.0247955	0.0248773	0.0249319	0.0249588	0.0249575	0.0249275	0.0248684	0.0247799	0.0246615	0.0245129	0.024334	0.0241246	0.0238844	0.0236135
47	59.882	-145.728	-16.2065	240	164	239		47	0.0177489	0.0176293	0.0174857	0.0173181	0.0171265	0.0169112	0.0166722	0.0164098	0.0161244	0.0158162	0.0154857	0.0151333	0.0147596	0.0143652	0.0139507	0.0135168	0.0130642	0.0125937	0.0121063	0.0116026	0.0110837	0.0105506	0.0100042	0.00944563	0.0088759	0.00829614	0.00770747	0.00711105	0.00650805	0.00589965	0.00528707	0.00467151	0.00405419	0.00343633	0.00281915	0.00220387	0.0015917	0.000983825	0.000381434	-0.000214313	-0.000802277
48	54.2657	-150.269	6.21302	203	205	167		48	0.00776511	0.00777041	0.00776969	0.00776268	0.00774914	0.00772885	0.0077016	0.0076672	0.00762551	0.00757638	0.00751972	0.00745543	0.00738345	0.00730376	0.00721634	0.00712121	0.00701843	0.00690804	0.00679016	0.00666491	0.00653242	0.00639288	0.00624646	0.00609341	0.00593394	0.00576834	0.00559688	0.00541986	0.00523762	0.00505049	0.00485883	0.00466302	0.00446345	0.00426052	0.00405464	0.00384625	0.00363577	0.00342365	0.00321034	0.00299628	0.00278195
49	42.2572	-147.97	42.3744	205	203	204		49	0.022056	0.0216849	0.0212895	0.0208703	0.0204277	0.0199619	0.0194735	0.0189629	0.0184307	0.0178774	0.0173035	0.0167098	0.0160968	0.0154654	0.014816	0.0141497	0.013467	0.0127689	0.0120561	0.0113297	0.0105903	0.00983903	0.00907677	0.0083045	0.0075232	0.0067339	0.00593762	0.00513541	0.00432834	0.00351748	0.00270392	0.00188878	0.00107315	0.000258172	-0.000555039	-0.00136535	-0.00217162	-0.00297271	-0.0037675	-0.00455484	-0.00533362
50	24.8399	-144.486	63.7209	240	203	164		50	0.0401793	0.0401544	0.0400849	0.0399706	0.0398117	0.0396082	0.0393602	0.039068	0.0387318	0.038352	0.0379289	0.0374629	0.0369547	0.0364047	0.0358136	0.0351821	0.0345108	0.0338005	0.0330521	0.0322666	0.0314447	0.0305875	0.029696	0.0287713	0.0278146	0.0268269	0.0258096	0.0247637	0.0236908	0.022592	0.0214686	0.0203223	0.0191542	0.0179659	0.0167589	0.0155346	0.0142946	0.0130405	0.0117737	0.010496	0.00920887
51	8.6197	-135.766	80.6562	204	203	242		51	0.0373293	0.0378312	0.0382964	0.0387245	0.0391152	0.0394682	0.0397832	0.0400602	0.0402988	0.0404991	0.0406609	0.0407842	0.040869	0.0409155	0.0409236	0.0408936	0.0408256	0.0407198	0.0405765	0.0403959	0.0401783	0.0399242	0.0396338	0.0393076	0.038946	0.0385495	0.0381186	0.0376538	0.0371557	0.0366248	0.0360617	0.035467	0.0348414	0.0341856	0.0335002	0.032786	0.0320436	0.0312739	0.0304776	0.0296554	0.0288083
52	59.6432	-142.699	25.519	203	240	242		52	0.00625647	0.00595029	0.00563849	0.00532145	0.00499955	0.00467318	0.00434276	0.00400873	0.00367152	0.0033316	0.00298944	0.00264554	0.00230038	0.00195448	0.00160837	0.00126256	0.000917604	0.000574044	0.000232434	-0.000106669	-0.0004427	-0.000775094	-0.00110328	-0.00142669	-0.00174476	-0.00205691	-0.00236259	-0.00266122	-0.00295225	-0.00323513	-0.00350932	-0.00377427	-0.00402947	-0.00427439	-0.00450853	-0.00473141	-0.00494255	-0.00514148	-0.00532776	-0.00550097	-0.00566071
53	-15.3213	-141.719	79.6999	205	241	171		53	0.0252726	0.0260081	0.0267263	0.0274263	0.0281068	0.0287669	0.0294057	0.0300221	0.0306152	0.0311842	0.0317281	0.0322462	0.0327375	0.0332015	0.0336372	0.0340441	0.0344215	0.0347688	0.0350854	0.0353707	0.0356244	0.0358459	0.0360349	0.036191	0.0363138	0.0364032	0.0364589	0.0364807	0.0364684	0.0364221	0.0363416	0.036227	0.0360782	0.0358954	0.0356787	0.0354283	0.0351444	0.0348272	0.0344771	0.0340944	0.0336795
54	-38.9125	-143.099	76.6677	241	205	204		54	0.00677997	0.00724494	0.00771759	0.00819684	0.00868161	0.0091708	0.00966331	0.010158	0.0106538	0.0111496	0.0116443	0.0121367	0.0126258	0.0131105	0.0135896	0.0140622	0.0145271	0.0149833	0.0154298	0.0158657	0.0162898	0.0167014	0.0170994	0.017483	0.0178513	0.0182034	0.0185387	0.0188562	0.0191554	0.0194354	0.0196957	0.0199356	0.0201546	0.020352	0.0205275	0.0206806	0.0208109	0.0209179	0.0210015	0.0210613	0.0210971
55	-62.9386	-143.756	68.6024	268	217	218		55	-0.002074	-0.00179206	-0.00149255	-0.00117658	-0.000845251	-0.00049973	-0.000141184	0.000229196	0.000610203	0.00100062	0.00139921	0.00180474	0.00221597	0.00263166	0.00305057	0.00347146	0.0038931	0.00431427	0.00473377	0.0051504	0.005563	0.00597041	0.00637149	0.00676514	0.00715029	0.00752589	0.00789091	0.00824437	0.00858532	0.00891286	0.0092261	0.00952422	0.00980642	0.010072	0.0103201	0.0105503	0.0107618	0.0109542	0.0111269	0.0112794	0.0114113
56	61.1151	-139.238	-39.7582	217	268	227		56	0.0178973	0.0177813	0.0176463	0.0174927	0.0173206	0.0171305	0.0169226	0.0166973	0.0164551	0.0161965	0.0159218	0.0156316	0.0153265	0.015007	0.0146738	0.0143274	0.0139685	0.0135977	0.0132158	0.0128235	0.0124215	0.0120105	0.0115913	0.0111647	0.0107313	0.0102921	0.00984772	0.00939901	0.00894673	0.00849167	0.00803462	0.00757632	0.00711755	0.00665906	0.00620158	0.00574583	0.00529252	0.00484233	0.00439593	0.00395396	0.00351703
57	-82.4808	-145.224	53.4224	202	212	175		57	0.0087873	0.0093703	0.0099552	0.0105407	0.0111257	0.0117089	0.0122891	0.0128651	0.0134356	0.0139995	0.0145557	0.0151029	0.0156401	0.0161661	0.0166798	0.0171802	0.0176663	0.018137	0.0185914	0.0190285	0.0194475	0.0198474	0.0202274	0.0205868	0.0209248	0.0212406	0.0215337	0.0218033	0.0220489	0.0222699	0.0224659	0.0226363	0.0227808	0.022899	0.0229906	0.0230554	0.0230929	0.0231032	0.0230861	0.0230414	0.0229692
58	38.3159	-140.012	-74.4053	200	231	232		58	-0.00245727	-0.0019061	-0.00132403	-0.00071178	-7.01525e-05	0.000599942	0.0012975	0.00202143	0.00277053	0.00354352	0.00433904	0.00515563	0.00599175	0.00684578	0.00771603	0.00860074	0.00949806	0.0104061	0.0113229	0.0122464	0.0131746	0.0141054	0.0150366	0.0159661	0.0168916	0.0178108	0.0187216	0.0196217	0.0205088	0.0213806	0.0222348	0.0230694	0.0238819	0.0246702	0.0254322	0.0261656	0.0268686	0.0275389	0.0281746	0.0287738	0.0293347
59	-112.391	-138.61	-13.4443	199	159	158		59	0.0447342	0.0457792	0.0467765	0.0477248	0.0486227	0.049469	0.0502625	0.0510023	0.0516872	0.0523164	0.0528892	0.0534047	0.0538625	0.0542619	0.0546026	0.0548842	0.0551065	0.0552694	0.0553728	0.0554168	0.0554015	0.0553273	0.0551944	0.0550032	0.0547543	0.0544483	0.0540859	0.0536679	0.053195	0.0526684	0.052089	0.0514578	0.0507761	0.0500451	0.0492661	0.0484405	0.0475696	0.046655	0.0456982	0.0447008	0.0436644
60	-104.123	-141.782	-37.605	159	199	160		60	0.0335332	0.0342706	0.0349708	0.0356326	0.0362551	0.0368373	0.0373784	0.0378776	0.0383342	0.0387476	0.0391171	0.0394423	0.0397228	0.0399582	0.0401483	0.0402929	0.040392	0.0404454	0.0404533	0.0404157	0.040333	0.0402052	0.0400329	0.0398164	0.0395563	0.039253	0.0389073	0.0385198	0.0380913	0.0376226	0.0371146	0.0365683	0.0359846	0.0353646	0.0347094	0.0340201	0.033298	0.0325442	0.0317601	0.0309468	0.0301059
61	-93.8013	-143.307	-61.6752	199	200	160		61	0.0238519	0.0244225	0.024967	0.0254845	0.0259742	0.0264353	0.026867	0.0272686	0.0276397	0.0279795	0.0282875	0.0285634	0.0288066	0.029017	0.0291941	0.0293378	0.0294478	0.0295241	0.0295666	0.0295754	0.0295504	0.0294918	0.0293997	0.0292743	0.029116	0.0289251	0.0287018	0.0284466	0.0281601	0.0278426	0.0274947	0.0271171	0.0267104	0.0262751	0.0258122	0.0253222	0.0248059	0.0242643	0.023698	0.023108	0.0224951
62	-62.5108	-139.997	-105.49	200	199	231		62	0.0217524	0.0223972	0.0230158	0.0236069	0.0241692	0.0247012	0.0252019	0.0256699	0.0261043	0.0265039	0.0268678	0.0271953	0.0274853	0.0277373	0.0279506	0.0281246	0.0282589	0.0283531	0.0284069	0.0284201	0.0283926	0.0283244	0.0282154	0.0280659	0.0278761	0.0276463	0.027377	0.0270685	0.0267214	0.0263365	0.0259144	0.025456	0.0249621	0.0244336	0.0238716	0.0232771	0.0226514	0.0219955	0.0213109	0.0205986	0.0198603
63	-82.6289	-129.887	-103.499	90	62	65		63	0.0199814	0.0206757	0.0213522	0.0220096	0.0226464	0.0232614	0.0238533	0.0244208	0.0249628	0.0254779	0.0259652	0.0264235	0.0268518	0.0272492	0.0276147	0.0279474	0.0282466	0.0285115	0.0287415	0.0289359	0.0290943	0.0292161	0.0293009	0.0293485	0.0293586	0.0293309	0.0292655	0.0291622	0.0290212	0.0288424	0.0286262	0.0283728	0.0280825	0.0277557	0.0273929	0.0269947	0.0265617	0.0260945	0.025594	0.0250609	0.0244962
64	-94.8785	-130.375	-82.0722	92	90	65		64	0.0150988	0.0157489	0.0163888	0.0170174	0.0176336	0.0182364	0.0188246	0.0193974	0.0199535	0.0204921	0.0210121	0.0215126	0.0219927	0.0224516	0.0228882	0.0233018	0.0236917	0.024057	0.0243971	0.0247112	0.0249987	0.0252591	0.0254917	0.0256961	0.0258718	0.0260184	0.0261355	0.0262228	0.02628	0.0263069	0.0263034	0.0262693	0.0262046	0.0261091	0.0259831	0.0258264	0.0256393	0.025422	0.0251746	0.0248975	0.0245909
65	-46.9139	-132.867	-124.853	124	130	132		65	0.0247101	0.0254794	0.026205	0.0268854	0.0275194	0.0281058	0.0286436	0.0291317	0.0295693	0.0299558	0.0302907	0.0305733	0.0308036	0.0309812	0.031106	0.0311783	0.0311981	0.0311657	0.0310816	0.0309464	0.0307606	0.030525	0.0302406	0.0299083	0.0295292	0.0291045	0.0286355	0.0281234	0.0275698	0.0269762	0.0263442	0.0256755	0.0249717	0.0242347	0.0234663	0.0226685	0.021843	0.020992	0.0201174	0.0192212	0.0183054
66	-23.1294	-136.018	-120.796	94	92	65		66	0.019549	0.0202835	0.0209735	0.0216178	0.0222153	0.0227651	0.0232661	0.0237178	0.0241195	0.0244708	0.0247712	0.0250207	0.0252191	0.0253664	0.025463	0.025509	0.0255049	0.0254513	0.0253489	0.0251984	0.0250007	0.0247568	0.0244679	0.0241351	0.0237598	0.0233434	0.0228873	0.0223931	0.0218624	0.0212969	0.0206985	0.0200689	0.0194099	0.0187236	0.0180119	0.0172767	0.0165201	0.0157442	0.0149509	0.0141423	0.0133206
67	-0.626975	-131.517	-121.479	94	95	131		67	0.0100617	0.0106438	0.0111958	0.0117168	0.0122058	0.0126622	0.0130853	0.0134744	0.013829	0.0141489	0.0144336	0.0146829	0.0148967	0.015075	0.0152178	0.0153254	0.0153978	0.0154354	0.0154387	0.0154081	0.0153441	0.0152475	0.015119	0.0149592	0.0147692	0.0145498	0.0143019	0.0140268	0.0137253	0.0133988	0.0130484	0.0126753	0.0122808	0.0118662	0.011433	0.0109824	0.0105159	0.0100348	0.00954069	0.00903491	0.00851893
68	19.6213	-130.643	-111.276	173	135	175		68	-0.000208422	0.000264798	0.000737452	0.0012087	0.0016777	0.00214362	0.00260566	0.00306299	0.00351483	0.00396039	0.00439892	0.00482967	0.00525191	0.00566493	0.00606804	0.00646059	0.00684194	0.00721147	0.0075686	0.00791275	0.00824342	0.00856008	0.00886227	0.00914954	0.0094215	0.00967775	0.00991795	0.0101418	0.010349	0.0105393	0.0107126	0.0108686	0.0110072	0.0111283	0.0112318	0.0113177	0.011386	0.0114368	0.0114701	0.0114861	0.0114847
69	-118.908	-132.657	9.07594	5	14	4		69	0.0474521	0.0488257	0.0501523	0.0514302	0.0526574	0.0538323	0.0549531	0.0560182	0.0570262	0.0579755	0.058865	0.0596933	0.0604593	0.061162	0.0618004	0.0623737	0.0628811	0.063322	0.0636959	0.0640022	0.0642407	0.0644112	0.0645135	0.0645476	0.0645136	0.0644116	0.0642419	0.064005	0.0637013	0.0633313	0.0628958	0.0623954	0.0618311	0.0612039	0.0605146	0.0597645	0.0589547	0.0580865	0.0571612	0.0561803	0.0551452
70	35.2349	-129.805	-95.406	122	123	136		70	-0.00728171	-0.00680659	-0.00630465	-0.00577661	-0.00522325	-0.00464546	-0.00404415	-0.00342033	-0.00277505	-0.00210944	-0.00142469	-0.000722024	-2.75282e-06	0.000731776	0.00148016	0.00224096	0.00301268	0.00379379	0.00458272	0.00537787	0.0061776	0.00698027	0.00778418	0.00858764	0.00938894	0.0101864	0.0109782	0.0117626	0.012538	0.0133027	0.0140548	0.0147928	0.0155149	0.0162195	0.016905	0.0175699	0.0182125	0.0188314	0.0194252	0.0199923	0.0205315
71	58.055	-129.69	-61.4332	123	134	136		71	0.00124884	0.00140308	0.00157276	0.00175798	0.00195873	0.00217499	0.00240669	0.00265369	0.00291581	0.00319284	0.00348447	0.0037904	0.00411023	0.00444353	0.00478983	0.00514858	0.00551922	0.00590111	0.00629358	0.0066959	0.00710732	0.00752701	0.00795415	0.00838782	0.00882711	0.00927105	0.00971865	0.0101689	0.0106207	0.011073	0.0115246	0.0119745	0.0124216	0.0128645	0.0133023	0.0137336	0.0141573	0.0145722	0.0149772	0.015371	0.0157524
72	-102.298	-131.751	56.213	134	123	132		72	0.0232359	0.0242235	0.0251909	0.0261364	0.0270583	0.0279551	0.0288253	0.0296673	0.0304799	0.0312616	0.0320112	0.0327274	0.0334092	0.0340554	0.034665	0.0352371	0.0357708	0.0362653	0.0367198	0.0371337	0.0375065	0.0378375	0.0381263	0.0383727	0.0385761	0.0387365	0.0388536	0.0389274	0.0389578	0.0389448	0.0388885	0.0387891	0.0386468	0.0384618	0.0382346	0.0379654	0.0376547	0.0373031	0.036911	0.0364791	0.0360079
73	74.9211	-126.335	-23.7736	45	44	86		73	0.00925584	0.00872767	0.00818684	0.00763428	0.00707102	0.00649807	0.00591651	0.00532742	0.00473192	0.00413116	0.00352629	0.0029185	0.00230899	0.00169896	0.00108964	0.000482241	-0.000122001	-0.000721859	-0.00131611	-0.00190353	-0.0024829	-0.00305305	-0.00361277	-0.00416091	-0.00469632	-0.0052179	-0.00572455	-0.00621521	-0.00668886	-0.00714453	-0.00758125	-0.00799812	-0.00839429	-0.00876895	-0.00912134	-0.00945073	-0.00975649	-0.010038	-0.0102948	-0.0105262	-0.010732
74	72.8309	-133.773	2.19309	35	60	59		74	0.00523112	0.00491512	0.00459365	0.00426719	0.00393627	0.0036014	0.00326315	0.00292208	0.00257878	0.00223384	0.00188789	0.00154155	0.00119544	0.000850222	0.000506541	0.000165056	-0.000173573	-0.000508682	-0.000839605	-0.00116568	-0.00148624	-0.00180064	-0.00210822	-0.00240835	-0.00270039	-0.00298371	-0.00325772	-0.00352183	-0.00377545	-0.00401803	-0.00424904	-0.00446796	-0.00467431	-0.00486761	-0.00504744	-0.00521337	-0.00536503	-0.00550207	-0.00562417	-0.00573104	-0.00582243
75	76.4668	-126.147	30.0912	44	35	59		75	0.00608471	0.00571499	0.00533533	0.00494624	0.00454825	0.00414194	0.00372789	0.00330671	0.00287905	0.00244556	0.00200691	0.00156381	0.00111697	0.000667115	0.000215002	-0.00023861	-0.000692946	-0.00114722	-0.00160064	-0.00205239	-0.00250167	-0.00294765	-0.00338951	-0.00382644	-0.00425759	-0.00468215	-0.0050993	-0.0055082	-0.00590805	-0.00629804	-0.00667736	-0.00704524	-0.00740088	-0.00774354	-0.00807244	-0.00838688	-0.00868612	-0.00896948	-0.00923627	-0.00948586	-0.00971761
76	63.6004	-133.505	48.4432	116	157	158		76	0.0148866	0.0143448	0.0137818	0.0131983	0.0125951	0.0119732	0.0113335	0.0106769	0.0100044	0.00931709	0.00861596	0.00790213	0.00717669	0.00644078	0.00569555	0.00494217	0.00418185	0.00341578	0.00264518	0.0018713	0.00109537	0.000318645	-0.000457624	-0.00123218	-0.00200376	-0.0027711	-0.00353296	-0.00428808	-0.00503521	-0.00577314	-0.00650062	-0.00721647	-0.00791947	-0.00860846	-0.00928227	-0.00993978	-0.0105799	-0.0112014	-0.0118034	-0.0123848	-0.0129446
77	46.1949	-136.589	63.7877	159	116	158		77	0.0278178	0.0273111	0.0267697	0.0261944	0.0255862	0.024946	0.0242747	0.0235733	0.0228429	0.0220846	0.0212996	0.0204889	0.0196538	0.0187956	0.0179154	0.0170146	0.0160944	0.0151563	0.0142015	0.0132315	0.0122475	0.0112511	0.0102435	0.00922621	0.00820065	0.00716824	0.00613038	0.00508851	0.00404403	0.00299837	0.00195293	0.00090912	-0.000131679	-0.00116808	-0.00219872	-0.00322224	-0.0042373	-0.00524258	-0.00623678	-0.00721861	-0.00818681
78	33.8612	-126.37	81.2841	49	27	28		78	0.0292236	0.0291804	0.0291055	0.0289993	0.0288623	0.0286953	0.0284987	0.0282733	0.0280195	0.0277383	0.0274301	0.0270958	0.0267361	0.0263517	0.0259433	0.0255118	0.0250579	0.0245824	0.024086	0.0235695	0.0230337	0.0224794	0.0219074	0.0213184	0.0207132	0.0200925	0.0194571	0.0188077	0.0181452	0.0174701	0.0167832	0.0160853	0.015377	0.014659	0.0139321	0.0131968	0.0124538	0.0117039	0.0109477	0.0101858	0.00941885
79	10.6427	-117.332	95.6004	50	49	28		79	0.0244985	0.0250975	0.0256766	0.0262358	0.0267751	0.0272945	0.027794	0.0282736	0.0287334	0.0291733	0.0295934	0.0299938	0.0303744	0.0307352	0.0310763	0.0313976	0.0316991	0.0319809	0.0322427	0.0324847	0.0327066	0.0329085	0.0330902	0.0332515	0.0333924	0.0335126	0.0336119	0.0336903	0.0337474	0.033783	0.0337969	0.0337887	0.0337584	0.0337054	0.0336296	0.0335307	0.0334083	0.0332621	0.0330919	0.0328972	0.0326779
80	-12.6948	-122.268	95.1251	27	48	26		80	0.0226451	0.0232925	0.0239236	0.0245384	0.0251366	0.0257181	0.0262829	0.0268307	0.0273615	0.0278751	0.0283716	0.0288508	0.0293126	0.029757	0.0301839	0.0305931	0.0309847	0.0313585	0.0317144	0.0320523	0.0323721	0.0326735	0.0329566	0.0332211	0.0334668	0.0336936	0.0339011	0.0340893	0.0342578	0.0344063	0.0345347	0.0346426	0.0347296	0.0347956	0.03484	0.0348626	0.0348631	0.0348409	0.0347959	0.0347274	0.0346353
81	-35.7744	-124.957	94.3197	2	8	7		81	0.0120711	0.0124851	0.0128956	0.0133025	0.0137057	0.0141049	0.0145001	0.0148912	0.015278	0.0156604	0.0160382	0.0164114	0.0167798	0.0171432	0.0175016	0.0178546	0.0182023	0.0185443	0.0188805	0.0192106	0.0195344	0.0198517	0.0201622	0.0204655	0.0207614	0.0210495	0.0213295	0.0216009	0.0218634	0.0221165	0.0223599	0.0225929	0.0228152	0.0230261	0.0232252	0.023412	0.0235857	0.023746	0.023892	0.0240233	0.0241392
82	-58.7518	-128.638	86.9286	8	9	7		82	0.0012567	0.0015144	0.00178127	0.00205683	0.00234061	0.00263212	0.00293087	0.00323638	0.00354813	0.00386563	0.00418836	0.0045158	0.00484742	0.0051827	0.00552108	0.00586204	0.006205	0.0065494	0.00689469	0.00724026	0.00758555	0.00792994	0.00827285	0.00861364	0.00895171	0.00928643	0.00961715	0.00994323	0.010264	0.0105789	0.0108871	0.011188	0.011481	0.0117653	0.0120403	0.0123053	0.0125597	0.0128026	0.0130335	0.0132516	0.0134563
83	-84.5106	-129.305	75.2366	9	8	24		83	0.00369726	0.00429786	0.00490155	0.00550708	0.00611319	0.00671867	0.0073223	0.00792289	0.00851926	0.00911026	0.00969476	0.0102717	0.0108399	0.0113983	0.0119461	0.012482	0.0130052	0.0135148	0.0140098	0.0144894	0.0149527	0.0153989	0.0158272	0.0162369	0.0166273	0.0169978	0.0173475	0.0176761	0.0179828	0.0182671	0.0185286	0.0187667	0.0189811	0.0191712	0.0193368	0.0194774	0.0195928	0.0196826	0.0197467	0.0197848	0.0197968
84	74.1689	-117.02	-47.395	11	27	26		84	-0.00192809	-0.00229556	-0.00265937	-0.00301867	-0.00337261	-0.00372034	-0.00406101	-0.00439378	-0.00471781	-0.00503226	-0.00533633	-0.00562921	-0.0059101	-0.00617824	-0.00643287	-0.00667327	-0.00689873	-0.00710857	-0.00730214	-0.00747882	-0.00763804	-0.00777923	-0.00790188	-0.00800551	-0.00808969	-0.00815403	-0.00819816	-0.00822178	-0.00822463	-0.00820648	-0.00816717	-0.00810658	-0.00802462	-0.00792129	-0.0077966	-0.00765063	-0.0074835	-0.0072954	-0.00708656	-0.00685724	-0.00660778
85	52.5222	-119.266	-81.6334	191	188	151		85	-0.0118922	-0.0115682	-0.0112092	-0.0108153	-0.010387	-0.0099246	-0.00942878	-0.00890011	-0.0083393	-0.00774714	-0.00712451	-0.00647234	-0.00579169	-0.00508364	-0.0043494	-0.00359021	-0.00280741	-0.0020024	-0.00117664	-0.000331668	0.00053093	0.00140951	0.00230236	0.00320775	0.00412386	0.00504887	0.00598089	0.00691802	0.00785832	0.00879983	0.00974056	0.0106785	0.0116117	0.0125381	0.0134557	0.0143625	0.0152565	0.0161357	0.0169982	0.017842	0.0186652
86	-116.437	-130.906	33.8801	188	191	226		86	0.041339	0.0427078	0.0440378	0.0453272	0.0465738	0.0477759	0.0489316	0.0500393	0.0510971	0.0521036	0.0530572	0.0539567	0.0548005	0.0555875	0.0563166	0.0569868	0.0575969	0.0581463	0.0586342	0.0590598	0.0594226	0.0597221	0.059958	0.06013	0.0602379	0.0602816	0.0602612	0.0601767	0.0600283	0.0598163	0.0595411	0.0592032	0.0588032	0.0583416	0.0578191	0.0572367	0.0565951	0.0558954	0.0551385	0.0543255	0.0534577
87	-128.17	-119.754	-9.91139	102	73	74		87	0.0382706	0.0397635	0.0412135	0.0426183	0.0439759	0.0452843	0.0465417	0.0477461	0.048896	0.0499896	0.0510255	0.0520021	0.0529181	0.0537724	0.0545637	0.055291	0.0559535	0.0565503	0.0570806	0.057544	0.05794	0.0582681	0.0585282	0.05872	0.0588435	0.0588989	0.0588863	0.058806	0.0586584	0.0584441	0.0581635	0.0578175	0.0574069	0.0569325	0.0563954	0.0557967	0.0551375	0.0544192	0.053643	0.0528104	0.0519229
88	-120.889	-125.097	-32.0922	103	145	113		88	0.032462	0.0335005	0.0345009	0.035462	0.0363825	0.0372611	0.0380968	0.0388885	0.0396352	0.040336	0.0409902	0.0415969	0.0421556	0.0426657	0.0431267	0.0435382	0.0438999	0.0442116	0.044473	0.0446842	0.0448452	0.0449559	0.0450167	0.0450278	0.0449894	0.044902	0.0447661	0.0445822	0.0443509	0.044073	0.0437491	0.0433801	0.0429668	0.0425103	0.0420114	0.0414712	0.0408909	0.0402715	0.0396143	0.0389204	0.0381912
89	-110.944	-126.261	-56.075	32	31	15		89	0.0203685	0.021141	0.0218924	0.0226217	0.0233278	0.0240099	0.0246672	0.0252988	0.0259039	0.0264818	0.0270318	0.0275533	0.0280456	0.0285082	0.0289407	0.0293425	0.0297132	0.0300525	0.03036	0.0306355	0.0308788	0.0310896	0.0312679	0.0314135	0.0315265	0.0316067	0.0316544	0.0316695	0.0316521	0.0316026	0.031521	0.0314076	0.0312628	0.0310869	0.0308802	0.0306431	0.0303761	0.0300796	0.0297543	0.0294004	0.0290188
90	-68.6898	-124.957	-126.421	31	17	15		90	0.0258576	0.0266113	0.0273286	0.0280082	0.0286488	0.0292492	0.0298083	0.030325	0.0307985	0.0312278	0.0316123	0.0319513	0.0322441	0.0324905	0.0326899	0.0328422	0.0329472	0.0330048	0.0330151	0.0329782	0.0328944	0.0327639	0.0325872	0.0323648	0.0320974	0.0317855	0.0314301	0.0310319	0.0305919	0.0301112	0.0295907	0.0290318	0.0284357	0.0278036	0.0271369	0.0264371	0.0257056	0.024944	0.0241538	0.0233366	0.0224941
91	-86.6671	-113.653	-120.152	174	134	171		91	0.0253997	0.0261868	0.0269443	0.0276709	0.0283654	0.0290264	0.029653	0.0302438	0.030798	0.0313144	0.0317923	0.0322308	0.032629	0.0329864	0.0333022	0.0335761	0.0338074	0.0339958	0.0341411	0.0342429	0.0343012	0.0343159	0.034287	0.0342146	0.0340988	0.0339401	0.0337385	0.0334947	0.0332091	0.0328822	0.0325147	0.0321073	0.0316608	0.031176	0.0306538	0.0300953	0.0295015	0.0288734	0.0282123	0.0275194	0.0267959
92	-56.3827	-114.305	-144.202	134	174	136		92	0.0263671	0.027094	0.027774	0.0284061	0.0289893	0.0295229	0.0300061	0.0304384	0.0308194	0.0311488	0.0314263	0.0316519	0.0318256	0.0319476	0.0320181	0.0320377	0.0320066	0.0319257	0.0317955	0.031617	0.031391	0.0311185	0.0308006	0.0304386	0.0300337	0.0295873	0.0291007	0.0285756	0.0280134	0.0274157	0.0267843	0.0261208	0.0254271	0.0247049	0.023956	0.0231824	0.0223858	0.0215683	0.0207316	0.0198778	0.0190088
93	-109.506	-116.156	-76.1005	286	255	254		93	0.0131578	0.0139765	0.0147876	0.0155898	0.016382	0.0171631	0.0179317	0.0186868	0.0194272	0.0201518	0.0208595	0.0215492	0.0222198	0.0228704	0.0234998	0.024107	0.0246912	0.0252514	0.0257868	0.0262963	0.0267793	0.0272349	0.0276624	0.0280611	0.0284303	0.0287693	0.0290777	0.0293549	0.0296003	0.0298135	0.0299942	0.030142	0.0302566	0.0303377	0.0303851	0.0303987	0.0303784	0.0303241	0.0302358	0.0301137	0.0299576
94	-33.551	-119.974	-139.718	255	286	287		94	0.0243273	0.0250697	0.0257584	0.0263925	0.026971	0.027493	0.0279581	0.0283658	0.0287157	0.0290076	0.0292417	0.029418	0.0295367	0.0295984	0.0296035	0.0295528	0.0294472	0.0292875	0.0290748	0.0288104	0.0284956	0.0281318	0.0277205	0.0272633	0.026762	0.0262184	0.0256342	0.0250116	0.0243525	0.023659	0.0229331	0.0221772	0.0213933	0.0205837	0.0197507	0.0188965	0.0180234	0.0171338	0.0162298	0.0153139	0.0143881
95	-9.9974	-119.508	-138.215	233	213	254		95	0.0163349	0.0168948	0.017409	0.0178766	0.018297	0.0186697	0.0189944	0.0192708	0.0194988	0.0196785	0.01981	0.0198936	0.0199298	0.0199191	0.0198621	0.0197596	0.0196126	0.0194221	0.019189	0.0189147	0.0186005	0.0182477	0.0178578	0.0174324	0.0169731	0.0164817	0.0159597	0.0154092	0.0148319	0.0142298	0.0136047	0.0129588	0.0122939	0.0116121	0.0109154	0.0102059	0.0094856	0.00875652	0.00802069	0.00728009	0.0065367
96	11.5714	-114.182	-132.295	255	233	254		96	0.00706468	0.00740832	0.00772498	0.00801407	0.00827509	0.00850764	0.00871137	0.00888605	0.00903152	0.00914772	0.00923464	0.0092924	0.00932116	0.0093212	0.00929285	0.00923652	0.00915271	0.009042	0.008905	0.00874244	0.00855507	0.00834373	0.00810932	0.00785279	0.00757512	0.00727738	0.00696065	0.00662607	0.00627482	0.0059081	0.00552714	0.00513322	0.00472761	0.00431162	0.00388656	0.00345375	0.00301453	0.00257023	0.00212217	0.00167168	0.00122007
97	31.8908	-113.192	-120.324	233	255	256		97	-0.00155853	-0.00128853	-0.00102009	-0.000753799	-0.000490243	-0.000229981	2.64459e-05	0.000278519	0.000525741	0.000767641	0.00100377	0.0012337	0.00145704	0.00167342	0.00188249	0.00208392	0.00227744	0.00246277	0.00263967	0.00280794	0.0029674	0.00311788	0.00325926	0.00339143	0.00351432	0.00362788	0.00373209	0.00382693	0.00391244	0.00398867	0.00405568	0.00411356	0.00416243	0.00420243	0.0042337	0.00425643	0.00427079	0.00427701	0.0042753	0.00426591	0.00424908
98	45.5909	-110.141	-102.904	233	256	214		98	-0.0100837	-0.00982359	-0.00954213	-0.0092398	-0.00891714	-0.00857473	-0.00821317	-0.00783313	-0.00743527	-0.00702033	-0.00658906	-0.00614223	-0.00568065	-0.00520518	-0.00471667	-0.00421601	-0.00370412	-0.00318195	-0.00265043	-0.00211057	-0.00156333	-0.00100974	-0.000450804	0.000112437	0.000678947	0.00124768	0.00181759	0.00238761	0.0029567	0.00352381	0.00408789	0.00464789	0.00520279	0.00575156	0.00629319	0.0068267	0.0073511	0.00786544	0.00836877	0.0088602	0.00933883
99	67.8365	-105.703	-68.1857	257	255	287		99	-0.0166453	-0.016724	-0.0167768	-0.0168033	-0.0168031	-0.016776	-0.0167218	-0.0166401	-0.0165308	-0.0163938	-0.016229	-0.0160364	-0.0158161	-0.015568	-0.0152924	-0.0149893	-0.014659	-0.0143019	-0.0139182	-0.0135083	-0.0130726	-0.0126117	-0.012126	-0.0116162	-0.0110829	-0.0105268	-0.00994861	-0.00934909	-0.00872908	-0.00808946	-0.00743112	-0.00675502	-0.00606215	-0.00535353	-0.00463023	-0.00389332	-0.00314394	-0.00238323	-0.00161237	-0.000832558	-4.50118e-05
100	-120.378	-116.286	57.2537	255	257	256		100	0.0315481	0.0333169	0.0350533	0.0367544	0.0384175	0.0400396	0.0416183	0.0431508	0.0446349	0.0460679	0.0474478	0.0487722	0.0500391	0.0512465	0.0523925	0.0534755	0.0544937	0.0554456	0.0563299	0.0571453	0.0578906	0.0585648	0.059167	0.0596964	0.0601524	0.0605344	0.060842	0.061075	0.0612331	0.0613163	0.0613248	0.0612586	0.0611181	0.0609038	0.0606161	0.0602556	0.0598232	0.0593196	0.0587458	0.0581028	0.0573917
101	83.9358	-101.221	-32.5929	268	224	267		101	-0.00570886	-0.00615739	-0.00660436	-0.00704898	-0.00749048	-0.00792803	-0.00836082	-0.00878803	-0.00920882	-0.00962234	-0.0100277	-0.0104242	-0.0108108	-0.0111868	-0.0115512	-0.0119033	-0.0122423	-0.0125671	-0.0128772	-0.0131716	-0.0134496	-0.0137104	-0.0139532	-0.0141774	-0.0143821	-0.0145668	-0.0147307	-0.0148732	-0.0149938	-0.0150918	-0.0151667	-0.015218	-0.0152452	-0.0152479	-0.0152258	-0.0151784	-0.0151054	-0.0150067	-0.0148819	-0.0147309	-0.0145536
102	84.9338	-110.732	-9.79627	224	268	218		102	0.0031463	0.00268078	0.00220938	0.00173279	0.00125173	0.000766939	0.000279165	-0.00021082	-0.000702232	-0.00119427	-0.00168613	-0.00217698	-0.002666	-0.00315235	-0.00363518	-0.00411365	-0.0045869	-0.00505409	-0.00551438	-0.00596691	-0.00641084	-0.00684534	-0.0072696	-0.00768278	-0.0080841	-0.00847276	-0.008848	-0.00920905	-0.0095552	-0.00988571	-0.0101999	-0.0104971	-0.0107767	-0.0110381	-0.0112807	-0.0115039	-0.0117072	-0.0118902	-0.0120523	-0.0121933	-0.0123126
103	-76.8477	-115.714	94.1885	307	308	306		103	0.00176271	0.00254664	0.00333586	0.00412925	0.00492569	0.00572407	0.00652328	0.00732223	0.00811983	0.00891499	0.00970666	0.0104938	0.0112752	0.01205	0.0128172	0.0135756	0.0143243	0.0150622	0.0157884	0.016502	0.0172018	0.017887	0.0185567	0.0192099	0.0198456	0.0204629	0.021061	0.021639	0.022196	0.022731	0.0232433	0.0237321	0.0241964	0.0246355	0.0250487	0.025435	0.0257937	0.0261242	0.0264256	0.0266973	0.0269386
104	85.1132	-116.66	12.148	308	307	290		104	0.0040022	0.00366206	0.00331587	0.00296402	0.00260696	0.00224514	0.001879	0.00150905	0.00113577	0.000759668	0.000381279	1.13699e-06	-0.000380206	-0.000762187	-0.00114423	-0.00152576	-0.00190618	-0.00228488	-0.00266126	-0.00303471	-0.0034046	-0.00377033	-0.00413125	-0.00448674	-0.00483618	-0.00517895	-0.0055144	-0.00584194	-0.00616094	-0.00647079	-0.00677088	-0.00706063	-0.00733945	-0.00760677	-0.00786202	-0.00810466	-0.00833416	-0.00855	-0.00875168	-0.00893873	-0.00911068
105	88.2435	-103.207	32.8263	294	295	267		105	0.00504	0.00478083	0.00451422	0.00424028	0.00395917	0.00367102	0.00337602	0.00307433	0.00276617	0.00245175	0.00213128	0.00180503	0.00147325	0.00113623	0.000794268	0.000447675	9.67908e-05	-0.00025803	-0.000616412	-0.000977963	-0.00134227	-0.0017089	-0.0020774	-0.0024473	-0.00281812	-0.00318933	-0.00356042	-0.00393083	-0.0043	-0.00466735	-0.00503229	-0.00539419	-0.00575243	-0.00610636	-0.00645532	-0.00679865	-0.00713567	-0.00746568	-0.00778799	-0.00810189	-0.00840667
106	79.0926	-113.636	53.2188	295	296	267		106	0.00902084	0.00870881	0.00838392	0.00804662	0.00769736	0.00733661	0.00696487	0.00658265	0.00619047	0.00578887	0.00537842	0.0049597	0.00453327	0.00409975	0.00365974	0.00321388	0.00276279	0.00230712	0.00184753	0.00138468	0.000919242	0.000451905	-1.66449e-05	-0.000485711	-0.000954592	-0.00142258	-0.00188895	-0.00235301	-0.00281401	-0.00327124	-0.00372397	-0.00417147	-0.00461301	-0.00504786	-0.00547529	-0.00589457	-0.00630498	-0.00670578	-0.00709627	-0.00747573	-0.00784344
107	61.6411	-120.72	70.3595	296	295	306		107	0.0165123	0.0161464	0.01576	0.0153537	0.0149284	0.0144846	0.0140233	0.0135452	0.0130512	0.012542	0.0120185	0.0114815	0.0109319	0.0103706	0.00979842	0.00921625	0.00862498	0.00802547	0.00741861	0.00680529	0.00618637	0.00556273	0.00493523	0.00430475	0.00367214	0.00303825	0.00240393	0.00177001	0.00113731	0.00050665	-0.000121156	-0.000745313	-0.00136503	-0.00197954	-0.00258807	-0.00318987	-0.00378419	-0.0043703	-0.00494748	-0.00551501	-0.0060722
108	53.5543	-107.175	86.6437	295	307	306		108	0.0103776	0.0104199	0.0104554	0.0104843	0.0105069	0.0105236	0.0105345	0.01054	0.0105403	0.0105356	0.010526	0.0105119	0.0104933	0.0104703	0.0104431	0.0104118	0.0103764	0.0103369	0.0102934	0.0102459	0.0101943	0.0101386	0.0100786	0.0100144	0.00994576	0.0098726	0.00979476	0.00971208	0.0096244	0.00953154	0.0094333	0.00932949	0.00921991	0.00910435	0.00898262	0.00885452	0.00871984	0.00857841	0.00843004	0.00827455	0.00811181
109	32.4468	-108.908	96.5617	297	296	305		109	0.0146017	0.0149681	0.0153256	0.0156741	0.0160138	0.0163449	0.0166673	0.0169813	0.0172868	0.0175839	0.0178726	0.0181529	0.0184247	0.0186881	0.0189429	0.0191891	0.0194264	0.0196548	0.019874	0.0200838	0.0202839	0.0204741	0.0206541	0.0208235	0.020982	0.0211292	0.0212647	0.0213881	0.0214989	0.0215966	0.0216808	0.0217511	0.0218068	0.0218475	0.0218728	0.021882	0.0218746	0.0218503	0.0218083	0.0217484	0.02167
110	16.2318	-96.1723	108.17	296	297	269		110	0.00706316	0.00773699	0.00841423	0.00909468	0.00977809	0.0104642	0.0111527	0.0118433	0.0125355	0.013229	0.0139233	0.014618	0.0153125	0.0160061	0.0166984	0.0173887	0.0180762	0.0187601	0.0194399	0.0201145	0.0207832	0.021445	0.0220991	0.0227444	0.0233799	0.0240047	0.0246177	0.0252177	0.0258036	0.0263744	0.0269289	0.027466	0.0279844	0.028483	0.0289606	0.0294161	0.0298482	0.0302558	0.0306378	0.030993	0.0313203
111	-8.06198	-100.809	107.231	297	270	269		111	0.0117684	0.0125192	0.0132676	0.0140132	0.0147561	0.015496	0.0162327	0.016966	0.0176958	0.0184217	0.0191435	0.0198609	0.0205736	0.0212812	0.0219833	0.0226795	0.0233693	0.0240523	0.0247278	0.0253954	0.0260545	0.0267042	0.0273441	0.0279734	0.0285912	0.0291968	0.0297894	0.0303681	0.030932	0.0314801	0.0320116	0.0325254	0.0330204	0.0334958	0.0339503	0.034383	0.0347927	0.0351784	0.035539	0.0358733	0.0361803
112	-32.1063	-103.838	108.715	272	273	232		112	0.00893981	0.00958561	0.010231	0.0108757	0.0115197	0.0121627	0.0128046	0.0134452	0.0140843	0.0147217	0.0153571	0.0159902	0.0166209	0.0172488	0.0178735	0.0184948	0.0191122	0.0197254	0.0203339	0.0209372	0.0215348	0.0221262	0.0227108	0.0232879	0.023857	0.0244174	0.0249683	0.025509	0.0260386	0.0265565	0.0270616	0.0275532	0.0280303	0.028492	0.0289373	0.0293653	0.0297748	0.030165	0.0305347	0.0308828	0.0312084
113	-54.8181	-108.567	104.87	300	272	299		113	0.00460611	0.00523926	0.00587594	0.00651567	0.00715801	0.00780247	0.00844859	0.00909589	0.00974389	0.0103921	0.01104	0.0116872	0.012333	0.0129769	0.0136185	0.0142571	0.0148922	0.0155231	0.0161493	0.0167701	0.0173849	0.0179929	0.0185936	0.019186	0.0197697	0.0203437	0.0209072	0.0214596	0.0219999	0.0225273	0.0230409	0.0235399	0.0240233	0.0244903	0.0249398	0.025371	0.0257829	0.0261746	0.0265449	0.0268931	0.027218
114	-95.6131	-104.277	95.7007	272	300	273		114	0.00442723	0.00583486	0.00724382	0.00865202	0.0100574	0.0114579	0.0128514	0.0142361	0.0156098	0.0169706	0.0183165	0.0196458	0.0209563	0.0222465	0.0235143	0.0247581	0.0259761	0.0271666	0.0283281	0.0294588	0.0305572	0.0316219	0.0326514	0.0336442	0.034599	0.0355145	0.0363894	0.0372225	0.0380127	0.0387589	0.0394599	0.0401149	0.0407228	0.0412828	0.0417941	0.0422558	0.0426674	0.043028	0.0433371	0.0435941	0.0437986
115	-106.283	-114.779	77.3338	310	293	311		115	0.0153245	0.0168183	0.0182979	0.0197611	0.0212053	0.0226283	0.0240278	0.0254016	0.0267475	0.0280634	0.0293474	0.0305974	0.0318116	0.032988	0.0341251	0.0352212	0.0362745	0.0372838	0.0382474	0.0391641	0.0400327	0.0408519	0.0416207	0.0423381	0.0430032	0.0436151	0.044173	0.0446764	0.0451247	0.0455173	0.0458539	0.0461341	0.0463576	0.0465244	0.0466343	0.0466872	0.0466833	0.0466227	0.0465055	0.0463321	0.0461027
116	80.7139	-90.6362	-55.2653	310	319	309		116	-0.0188924	-0.0191453	-0.0193813	-0.0195999	-0.0198006	-0.0199828	-0.0201462	-0.0202902	-0.0204145	-0.0205186	-0.020602	-0.0206645	-0.0207055	-0.0207248	-0.020722	-0.0206968	-0.0206488	-0.0205778	-0.0204836	-0.0203658	-0.0202244	-0.020059	-0.0198696	-0.019656	-0.0194181	-0.0191558	-0.0188692	-0.0185581	-0.0182226	-0.0178628	-0.0174787	-0.0170704	-0.0166381	-0.016182	-0.0157022	-0.0151991	-0.0146728	-0.0141238	-0.0135523	-0.0129587	-0.0123435
117	-131.055	-110.552	39.3713	284	313	285		117	0.0352835	0.0374594	0.0396	0.0417017	0.0437611	0.0457748	0.0477395	0.0496519	0.051509	0.0533077	0.0550451	0.0567185	0.058325	0.0598622	0.0613276	0.0627189	0.0640339	0.0652705	0.0664268	0.0675012	0.0684919	0.0693974	0.0702166	0.0709481	0.071591	0.0721444	0.0726075	0.0729799	0.0732612	0.073451	0.0735492	0.073556	0.0734715	0.073296	0.0730301	0.0726744	0.0722296	0.0716966	0.0710766	0.0703706	0.06958
118	59.8775	-95.4996	-88.5849	313	283	314		118	-0.0191222	-0.0191078	-0.0190645	-0.0189925	-0.0188916	-0.018762	-0.0186039	-0.0184173	-0.0182026	-0.0179598	-0.0176895	-0.0173917	-0.0170671	-0.016716	-0.0163388	-0.0159361	-0.0155084	-0.0150564	-0.0145806	-0.0140818	-0.0135606	-0.0130179	-0.0124543	-0.0118707	-0.011268	-0.0106471	-0.0100089	-0.00935423	-0.00868419	-0.00799976	-0.00730194	-0.0065918	-0.00587039	-0.00513881	-0.00439814	-0.00364951	-0.00289404	-0.00213287	-0.00136713	-0.000597977	0.000173445
119	-131.12	-116.073	16.3839	313	284	283		119	0.0389366	0.0408996	0.0428238	0.0447061	0.0465435	0.048333	0.0500717	0.0517569	0.0533858	0.0549557	0.0564642	0.0579088	0.0592871	0.060597	0.0618364	0.0630032	0.0640957	0.065112	0.0660505	0.0669099	0.0676887	0.0683858	0.0690001	0.0695306	0.0699766	0.0703374	0.0706126	0.0708018	0.0709047	0.0709213	0.0708518	0.0706962	0.070455	0.0701286	0.0697177	0.069223	0.0686456	0.0679862	0.0672463	0.0664269	0.0655295
120	-140.133	-101.959	-1.07882	260	221	219		120	0.0228494	0.0249813	0.0270871	0.0291639	0.0312084	0.0332177	0.0351889	0.037119	0.0390053	0.040845	0.0426355	0.0443743	0.0460588	0.0476868	0.0492559	0.050764	0.0522091	0.0535892	0.0549025	0.0561473	0.057322	0.0584252	0.0594556	0.0604118	0.0612929	0.0620979	0.062826	0.0634765	0.0640487	0.0645423	0.064957	0.0652926	0.0655489	0.0657262	0.0658246	0.0658444	0.065786	0.0656501	0.0654372	0.0651482	0.0647839
121	-136.222	-103.59	-28.0834	226	264	262		121	0.0216477	0.023131	0.024587	0.0260139	0.0274098	0.0287727	0.0301011	0.0313931	0.0326473	0.033862	0.0350357	0.0361671	0.0372549	0.0382978	0.0392947	0.0402445	0.0411461	0.0419987	0.0428015	0.0435537	0.0442546	0.0449037	0.0455005	0.0460446	0.0465357	0.0469734	0.0473577	0.0476886	0.0479659	0.0481898	0.0483604	0.048478	0.048543	0.0485556	0.0485163	0.0484257	0.0482844	0.048093	0.0478522	0.0475628	0.0472256
122	-126.586	-109.738	-47.7155	264	289	262		122	0.0207458	0.0218047	0.0228398	0.0238498	0.0248335	0.0257896	0.0267169	0.0276144	0.028481	0.0293157	0.0301175	0.0308856	0.0316191	0.0323172	0.0329794	0.0336048	0.034193	0.0347434	0.0352554	0.0357288	0.0361632	0.0365582	0.0369137	0.0372294	0.0375053	0.0377412	0.0379373	0.0380935	0.03821	0.0382869	0.0383244	0.0383228	0.0382823	0.0382035	0.0380866	0.0379321	0.0377405	0.0375124	0.0372482	0.0369487	0.0366144
123	-123.104	-99.7798	-66.0283	243	280	281		123	0.016115	0.0170758	0.0180214	0.0189506	0.0198621	0.0207546	0.0216272	0.0224785	0.0233075	0.0241131	0.0248943	0.0256501	0.0263795	0.0270817	0.0277557	0.0284008	0.0290162	0.0296011	0.0301549	0.030677	0.0311667	0.0316235	0.032047	0.0324366	0.0327921	0.033113	0.0333991	0.0336501	0.0338659	0.0340463	0.0341912	0.0343006	0.0343745	0.0344129	0.0344159	0.0343838	0.0343166	0.0342146	0.0340781	0.0339074	0.033703
124	-99.8778	-112.278	-99.7713	280	316	282		124	0.0173728	0.0181913	0.0189974	0.0197896	0.0205667	0.0213273	0.0220699	0.0227934	0.0234964	0.0241776	0.0248357	0.0254696	0.0260781	0.02666	0.0272143	0.0277398	0.0282355	0.0287005	0.0291339	0.0295347	0.0299022	0.0302356	0.0305342	0.0307974	0.0310245	0.0312151	0.0313686	0.0314848	0.0315633	0.0316038	0.0316061	0.0315701	0.0314958	0.0313831	0.0312322	0.0310432	0.0308163	0.0305519	0.0302502	0.0299117	0.029537
125	-78.5897	-102.252	-141.328	281	280	282		125	0.0274541	0.0282022	0.0289084	0.0295717	0.0301913	0.0307663	0.031296	0.0317799	0.0322174	0.032608	0.0329516	0.0332479	0.0334967	0.033698	0.033852	0.0339587	0.0340184	0.0340315	0.0339984	0.0339196	0.0337958	0.0336276	0.0334158	0.0331613	0.0328649	0.0325278	0.0321509	0.0317353	0.0312824	0.0307932	0.0302692	0.0297116	0.0291219	0.0285015	0.0278519	0.0271746	0.0264712	0.0257432	0.0249922	0.0242199	0.0234278
126	-79.3798	-80.687	-154.069	280	243	277		126	0.0242655	0.0249396	0.0255721	0.0261625	0.0267103	0.027215	0.0276763	0.0280941	0.0284683	0.0287987	0.0290856	0.0293291	0.0295294	0.0296869	0.029802	0.0298753	0.0299074	0.0298989	0.0298507	0.0297634	0.0296381	0.0294758	0.0292773	0.0290439	0.0287767	0.0284768	0.0281455	0.0277841	0.0273939	0.0269763	0.0265327	0.0260645	0.025573	0.0250598	0.0245264	0.0239742	0.0234047	0.0228194	0.0222198	0.0216073	0.0209835
127	-60.7694	-94.5219	-159.427	207	166	168		127	0.0238672	0.0244707	0.0250303	0.0255453	0.0260154	0.0264402	0.0268194	0.0271528	0.0274406	0.0276828	0.0278794	0.028031	0.0281378	0.0282003	0.0282191	0.0281949	0.0281284	0.0280206	0.0278723	0.0276845	0.0274583	0.027195	0.0268957	0.0265616	0.0261942	0.0257948	0.0253649	0.0249059	0.0244194	0.023907	0.0233701	0.0228105	0.0222297	0.0216294	0.0210113	0.0203769	0.019728	0.0190661	0.018393	0.0177102	0.0170193
128	-95.2065	-94.1827	-123.828	163	126	164		128	0.0259759	0.0268309	0.027652	0.0284382	0.0291881	0.0299008	0.0305753	0.0312107	0.0318061	0.0323608	0.032874	0.0333452	0.0337737	0.0341593	0.0345013	0.0347996	0.035054	0.0352642	0.0354302	0.0355521	0.0356298	0.0356637	0.0356538	0.0356006	0.0355043	0.0353656	0.0351849	0.0349628	0.0347	0.0343973	0.0340554	0.0336752	0.0332577	0.0328038	0.0323146	0.0317912	0.0312347	0.0306463	0.0300273	0.0293789	0.0287024
129	-39.3128	-102.603	-159.524	163	203	167		129	0.0217215	0.0222646	0.0227617	0.0232121	0.0236154	0.0239714	0.02428	0.024541	0.0247547	0.0249212	0.0250408	0.0251139	0.0251413	0.0251234	0.0250611	0.0249552	0.0248067	0.0246167	0.0243863	0.0241167	0.0238093	0.0234654	0.0230865	0.0226741	0.0222298	0.0217553	0.0212521	0.020722	0.0201668	0.0195882	0.0189881	0.0183683	0.0177306	0.0170769	0.016409	0.0157288	0.015038	0.0143386	0.0136323	0.0129208	0.012206
130	-106.611	-90.3307	-105.473	203	163	164		130	0.0209536	0.0218892	0.0228016	0.0236894	0.0245512	0.0253859	0.0261922	0.026969	0.0277151	0.0284295	0.029111	0.0297589	0.0303722	0.0309499	0.0314914	0.0319959	0.0324628	0.0328914	0.0332813	0.0336319	0.0339429	0.0342139	0.0344446	0.034635	0.0347848	0.034894	0.0349626	0.0349907	0.0349785	0.0349261	0.0348338	0.0347021	0.0345312	0.0343218	0.0340743	0.0337894	0.0334677	0.0331099	0.0327169	0.0322895	0.0318285
131	-18.6926	-106.698	-153.972	276	243	242		131	0.0178879	0.0183456	0.0187578	0.0191241	0.0194441	0.0197178	0.019945	0.0201257	0.0202603	0.0203489	0.0203921	0.0203904	0.0203445	0.0202551	0.0201232	0.0199497	0.0197357	0.0194824	0.0191911	0.0188632	0.0185	0.0181032	0.0176743	0.0172149	0.0167268	0.0162117	0.0156714	0.0151077	0.0145226	0.0139179	0.0132956	0.0126575	0.0120057	0.011342	0.0106685	0.00998697	0.0092994	0.00860768	0.00791365	0.00721916	0.006526
132	-114.008	-95.858	-85.2685	240	276	242		132	0.015702	0.0166349	0.0175552	0.0184616	0.0193527	0.0202273	0.0210839	0.0219214	0.0227384	0.0235338	0.0243064	0.0250549	0.0257783	0.0264756	0.0271455	0.0277873	0.0283998	0.0289822	0.0295336	0.0300532	0.0305402	0.0309939	0.0314137	0.031799	0.0321491	0.0324636	0.0327421	0.0329841	0.0331894	0.0333577	0.0334888	0.0335825	0.0336388	0.0336576	0.0336389	0.0335829	0.0334898	0.0333597	0.0331928	0.0329896	0.0327505
133	2.46619	-98.3529	-151.995	243	276	277		133	0.0110678	0.0112666	0.0114308	0.0115602	0.0116547	0.0117144	0.0117396	0.0117304	0.0116874	0.0116108	0.0115014	0.0113597	0.0111865	0.0109827	0.0107491	0.0104868	0.0101968	0.0098803	0.00953845	0.00917254	0.0087839	0.00837391	0.00794399	0.00749563	0.00703032	0.00654961	0.00605508	0.00554831	0.00503092	0.00450454	0.0039708	0.00343132	0.00288775	0.0023417	0.00179478	0.00124858	0.000704681	0.000164609	-0.000370124	-0.000898045	-0.00141773
134	-128.951	-76.3125	-69.7347	276	244	277		134	0.0174967	0.0185528	0.019585	0.0205918	0.0215722	0.0225248	0.0234485	0.0243424	0.0252052	0.0260362	0.0268344	0.027599	0.0283292	0.0290244	0.029684	0.0303073	0.030894	0.0314436	0.0319558	0.0324303	0.0328669	0.0332654	0.0336258	0.033948	0.0342322	0.0344784	0.0346868	0.0348577	0.0349914	0.0350881	0.0351484	0.0351727	0.0351615	0.0351153	0.0350349	0.0349208	0.0347737	0.0345944	0.0343837	0.0341424	0.0338713
135	24.4719	-97.7652	-140.854	276	240	239		135	0.00370328	0.00377041	0.00381927	0.0038497	0.00386162	0.00385498	0.00382983	0.00378626	0.00372442	0.00364453	0.00354687	0.00343178	0.00329965	0.00315094	0.00298614	0.00280581	0.00261056	0.00240105	0.00217797	0.00194205	0.00169409	0.00143491	0.00116534	0.00088628	0.000598637	0.000303348	1.36958e-06	-0.000306322	-0.000618734	-0.000934864	-0.0012537	-0.00157423	-0.00189542	-0.00221627	-0.00253576	-0.00285289	-0.00316666	-0.00347609	-0.00378022	-0.00407812	-0.00436885
136	-137.313	-87.7578	-50.3168	244	276	239		136	0.0161578	0.0173531	0.0185274	0.0196794	0.0208075	0.0219105	0.0229869	0.0240356	0.0250552	0.0260448	0.027003	0.0279291	0.0288219	0.0296805	0.0305042	0.0312921	0.0320435	0.0327578	0.0334344	0.0340727	0.0346723	0.0352329	0.0357541	0.0362356	0.0366772	0.0370788	0.0374403	0.0377617	0.038043	0.0382843	0.0384858	0.0386477	0.0387702	0.0388537	0.0388985	0.038905	0.0388737	0.038805	0.0386995	0.0385578	0.0383805
137	-142.323	-73.5338	-36.8337	169	134	132		137	0.0108711	0.012363	0.0138368	0.0152907	0.016723	0.0181319	0.0195159	0.0208733	0.0222026	0.0235023	0.0247711	0.0260077	0.0272107	0.0283791	0.0295116	0.0306073	0.0316652	0.0326843	0.0336639	0.0346032	0.0355015	0.0363582	0.0371728	0.0379447	0.0386737	0.0393593	0.0400014	0.0405997	0.0411541	0.0416646	0.0421311	0.0425537	0.0429325	0.0432678	0.0435596	0.0438085	0.0440145	0.0441783	0.0443001	0.0443804	0.0444198
138	-143.631	-85.969	-17.651	130	169	132		138	0.0112216	0.0131705	0.0151033	0.0170174	0.0189102	0.0207792	0.0226221	0.0244366	0.0262202	0.0279707	0.0296861	0.0313642	0.0330029	0.0346004	0.0361547	0.0376642	0.039127	0.0405415	0.0419064	0.04322	0.0444811	0.0456884	0.0468407	0.0479369	0.0489762	0.0499576	0.0508803	0.0517435	0.0525468	0.0532896	0.0539715	0.054592	0.0551511	0.0556486	0.0560843	0.0564583	0.0567707	0.0570216	0.0572114	0.0573404	0.057409
139	-147.758	-79.7823	6.2175	134	169	171		139	0.00758799	0.010088	0.0125782	0.0150551	0.0175153	0.0199552	0.0223716	0.0247611	0.0271204	0.0294463	0.0317356	0.0339854	0.0361926	0.0383543	0.0404678	0.0425303	0.0445392	0.046492	0.0483863	0.0502198	0.0519904	0.0536959	0.0553345	0.0569043	0.0584035	0.0598307	0.0611843	0.062463	0.0636656	0.064791	0.0658382	0.0668064	0.0676949	0.0685031	0.0692304	0.0698767	0.0704415	0.0709249	0.0713268	0.0716473	0.0718867
140	-143.025	-95.8818	23.5513	169	205	171		140	0.0209649	0.0235372	0.0260882	0.0286139	0.0311105	0.0335739	0.0360005	0.0383866	0.0407284	0.0430225	0.0452653	0.0474535	0.0495838	0.0516531	0.0536582	0.0555963	0.0574646	0.0592604	0.0609811	0.0626243	0.0641878	0.0656695	0.0670674	0.0683797	0.0696046	0.0707408	0.0717868	0.0727415	0.0736037	0.0743726	0.0750476	0.0756279	0.0761132	0.0765033	0.076798	0.0769974	0.0771017	0.0771112	0.0770264	0.076848	0.0765767
141	-141.185	-90.813	47.802	205	169	167		141	0.0198141	0.0224685	0.0251039	0.0277161	0.030301	0.0328548	0.0353733	0.0378527	0.0402893	0.0426792	0.0450189	0.0473049	0.0495337	0.051702	0.0538066	0.0558445	0.0578128	0.0597087	0.0615294	0.0632725	0.0649356	0.0665165	0.0680131	0.0694235	0.0707459	0.0719787	0.0731204	0.0741697	0.0751256	0.075987	0.0767531	0.0774232	0.0779969	0.0784737	0.0788535	0.0791362	0.0793219	0.0794109	0.0794035	0.0793002	0.0791018
142	-128.203	-97.863	70.2255	169	130	167		142	0.0201002	0.0224554	0.0247915	0.0271049	0.029392	0.031649	0.0338726	0.0360593	0.0382055	0.0403082	0.042364	0.0443698	0.0463226	0.0482196	0.0500577	0.0518345	0.0535473	0.0551937	0.0567712	0.0582778	0.0597113	0.0610699	0.0623516	0.0635548	0.0646781	0.0657199	0.066679	0.0675543	0.0683449	0.0690498	0.0696684	0.0702001	0.0706445	0.0710012	0.0712701	0.0714512	0.0715445	0.0715503	0.0714689	0.0713007	0.0710464
143	-116.608	-92.8011	90.8243	245	241	204		143	0.00847865	0.0104871	0.0124925	0.0144918	0.0164819	0.0184598	0.0204226	0.0223672	0.0242907	0.0261903	0.0280631	0.0299064	0.0317173	0.0334934	0.0352319	0.0369303	0.0385862	0.0401973	0.0417611	0.0432756	0.0447385	0.0461479	0.0475017	0.0487981	0.0500354	0.0512119	0.0523259	0.053376	0.0543609	0.0552792	0.0561298	0.0569116	0.0576235	0.0582647	0.0588345	0.059332	0.0597569	0.0601084	0.0603863	0.0605903	0.0607201
144	-96.765	-81.3214	104.271	245	204	242		144	-0.001032	0.000533732	0.00211073	0.00369672	0.00528939	0.00688642	0.0084855	0.0100843	0.0116805	0.0132717	0.0148557	0.0164302	0.0179928	0.0195413	0.0210734	0.0225868	0.0240795	0.0255491	0.0269935	0.0284107	0.0297985	0.0311549	0.0324779	0.0337655	0.0350158	0.036227	0.0373973	0.0385248	0.0396079	0.040645	0.0416344	0.0425746	0.0434642	0.0443017	0.0450857	0.0458151	0.0464886	0.0471051	0.0476634	0.0481627	0.048602
145	-74.2509	-93.3862	107.406	245	281	248		145	-0.000615444	0.000441472	0.00150841	0.00258407	0.00366714	0.0047563	0.00585022	0.00694754	0.00804693	0.00914702	0.0102464	0.0113438	0.0124378	0.0135269	0.0146099	0.0156853	0.0167517	0.0178078	0.0188521	0.0198832	0.0208998	0.0219004	0.0228838	0.0238484	0.0247929	0.0257159	0.0266161	0.0274921	0.0283425	0.0291661	0.0299615	0.0307274	0.0314624	0.0321654	0.0328351	0.0334702	0.0340695	0.0346319	0.0351562	0.0356412	0.036086
146	75.2738	-99.307	73.8356	241	245	248		146	0.00397435	0.00396072	0.00394683	0.00393278	0.00391865	0.0039045	0.00389037	0.00387628	0.00386223	0.00384822	0.00383419	0.00382011	0.00380591	0.00379149	0.00377676	0.00376161	0.00374589	0.00372947	0.00371219	0.00369389	0.0036744	0.00365352	0.00363108	0.00360689	0.00358074	0.00355245	0.00352182	0.00348866	0.00345278	0.003414	0.00337216	0.00332709	0.00327863	0.00322666	0.00317105	0.00311169	0.0030485	0.00298142	0.00291039	0.00283539	0.00275643
147	24.3694	-73.4671	108.129	243	245	242		147	-0.00656049	-0.00584523	-0.00510777	-0.00434867	-0.00356857	-0.00276818	-0.00194827	-0.00110968	-0.000253306	0.000619868	0.00150881	0.0024124	0.00332949	0.00425885	0.00519919	0.00614915	0.00710735	0.00807232	0.00904257	0.0100165	0.0109927	0.0119693	0.0129447	0.0139173	0.0148853	0.0158469	0.0168004	0.017744	0.018676	0.0195944	0.0204975	0.0213835	0.0222507	0.0230971	0.0239212	0.0247211	0.0254952	0.0262418	0.0269593	0.0276461	0.0283006
148	41.9571	-88.0314	100.848	245	243	281		148	-0.000421896	7.31347e-05	0.000580522	0.00110001	0.0016313	0.00217404	0.0027278	0.00329214	0.00386652	0.00445039	0.00504313	0.00564404	0.00625241	0.00686746	0.00748836	0.00811422	0.00874414	0.00937712	0.0100122	0.0106482	0.0112842	0.011919	0.0125514	0.0131802	0.0138043	0.0144224	0.0150333	0.0156356	0.0162281	0.0168095	0.0173785	0.0179339	0.0184743	0.0189985	0.0195053	0.0199933	0.0204614	0.0209083	0.021333	0.0217343	0.0221111
149	0.231916	-77.3125	113.168	237	238	251		149	-0.00239535	-0.00163023	-0.000848708	-5.12404e-05	0.00076166	0.00158943	0.00243146	0.00328707	0.00415555	0.00503612	0.00592795	0.00683017	0.00774182	0.00866193	0.00958944	0.0105233	0.0114623	0.0124052	0.0133509	0.014298	0.0152451	0.016191	0.0171342	0.0180732	0.0190065	0.0199326	0.02085	0.021757	0.0226521	0.0235336	0.0244	0.0252495	0.0260805	0.0268914	0.0276804	0.028446	0.0291866	0.0299004	0.0305859	0.0312416	0.0318658
150	62.6268	-83.8773	89.6646	251	238	248		150	-0.00365687	-0.00331999	-0.00296803	-0.0026013	-0.00222015	-0.00182503	-0.00141639	-0.000994785	-0.000560785	-0.000115031	0.000341789	0.00080894	0.00128564	0.00177105	0.0022643	0.00276448	0.00327063	0.00378177	0.00429687	0.00481488	0.00533472	0.00585529	0.00637548	0.00689414	0.00741012	0.00792227	0.00842942	0.00893042	0.0094241	0.00990932	0.0103849	0.0108498	0.0113029	0.011743	0.0121692	0.0125804	0.0129756	0.0133539	0.0137143	0.0140561	0.0143784
151	-25.3048	-80.7349	114.274	238	241	248		151	-0.000347519	0.000396285	0.00115271	0.00192134	0.00270172	0.00349336	0.00429575	0.00510832	0.00593047	0.00676156	0.00760091	0.00844779	0.00930144	0.010161	0.0110258	0.0118947	0.0127669	0.0136413	0.0145171	0.015393	0.016268	0.0171409	0.0180105	0.0188756	0.019735	0.0205873	0.0214312	0.0222654	0.0230883	0.0238988	0.0246952	0.0254761	0.0262401	0.0269857	0.0277113	0.0284155	0.0290968	0.0297536	0.0303845	0.0309879	0.0315625
152	-51.2817	-82.0182	113.08	241	238	171		152	-0.00206654	-0.0012495	-0.000418775	0.000424907	0.00128078	0.00214807	0.00302595	0.00391357	0.00481007	0.00571454	0.00662604	0.00754361	0.00846625	0.00939293	0.0103226	0.0112542	0.0121865	0.0131185	0.0140489	0.0149766	0.0159003	0.0168187	0.0177306	0.0186347	0.0195295	0.0204138	0.0212862	0.0221453	0.0229897	0.0238179	0.0246285	0.0254201	0.0261912	0.0269403	0.0276661	0.0283669	0.0290415	0.0296882	0.0303058	0.0308927	0.0314476
153	88.0547	-89.0904	53.6195	238	174	171		153	0.000320683	0.000310129	0.000302829	0.000298566	0.000297103	0.000298189	0.000301553	0.000306913	0.000313971	0.000322418	0.000331937	0.000342201	0.000352878	0.000363629	0.000374117	0.000384001	0.000392943	0.000400609	0.000406669	0.000410804	0.000412702	0.000412063	0.000408604	0.000402054	0.000392163	0.000378699	0.000361452	0.000340237	0.000314891	0.000285279	0.000251296	0.000212862	0.000169931	0.000122487	7.05479e-05	1.4163e-05	-4.65834e-05	-0.000111573	-0.000180652	-0.000253634	-0.000330295
154	91.9708	-78.374	30.5405	174	238	237		154	0.000116521	9.88898e-05	8.38581e-05	7.08578e-05	5.93065e-05	4.86109e-05	3.81694e-05	2.73751e-05	1.56187e-05	2.29199e-06	-1.32094e-05	-3.14827e-05	-5.31149e-05	-7.86793e-05	-0.000108733	-0.000143813	-0.000184434	-0.000231085	-0.000284226	-0.000344286	-0.00041166	-0.000486705	-0.00056974	-0.000661042	-0.000760846	-0.000869338	-0.00098666	-0.0011129	-0.0012481	-0.00139226	-0.00154529	-0.0017071	-0.0018775	-0.00205627	-0.00224312	-0.00243773	-0.0026397	-0.00284859	-0.0030639	-0.00328508	-0.00351154
155	90.9064	-93.8141	9.68489	217	196	218		155	0.00416062	0.00389013	0.0036135	0.00333071	0.00304174	0.00274661	0.00244534	0.00213795	0.00182451	0.00150509	0.00117976	0.000848646	0.000511866	0.000169573	-0.00017806	-0.000530837	-0.000888538	-0.00125092	-0.0016177	-0.0019886	-0.00236328	-0.00274139	-0.00312256	-0.00350638	-0.00389241	-0.0042802	-0.00466925	-0.00505905	-0.00544906	-0.0058387	-0.00622739	-0.0066145	-0.0069994	-0.00738141	-0.00775984	-0.008134	-0.00850315	-0.00886656	-0.00922345	-0.00957306	-0.00991461
156	89.3065	-86.2163	-13.6514	196	157	156		156	-0.00163066	-0.00188555	-0.00214262	-0.00240183	-0.00266311	-0.00292642	-0.00319167	-0.00345876	-0.00372758	-0.00399802	-0.00426993	-0.00454315	-0.00481749	-0.00509278	-0.00536878	-0.00564526	-0.00592197	-0.00619861	-0.00647491	-0.00675052	-0.0070251	-0.0072983	-0.00756971	-0.00783893	-0.00810553	-0.00836905	-0.00862901	-0.00888493	-0.00913627	-0.00938252	-0.00962312	-0.00985748	-0.010085	-0.0103052	-0.0105173	-0.0107208	-0.0109149	-0.0110991	-0.0112727	-0.0114351	-0.0115855
157	87.2995	-75.6688	-37.227	157	197	158		157	-0.0148442	-0.0149864	-0.0151187	-0.0152411	-0.0153534	-0.0154558	-0.0155482	-0.0156306	-0.015703	-0.0157652	-0.0158174	-0.0158595	-0.0158913	-0.015913	-0.0159243	-0.0159253	-0.0159159	-0.015896	-0.0158655	-0.0158243	-0.0157723	-0.0157094	-0.0156355	-0.0155504	-0.0154539	-0.015346	-0.0152264	-0.015095	-0.0149515	-0.0147959	-0.0146279	-0.0144473	-0.0142539	-0.0140475	-0.0138278	-0.0135947	-0.0133478	-0.013087	-0.0128121	-0.0125228	-0.0122189
158	82.7191	-64.8845	-60.4151	197	217	227		158	-0.0212043	-0.0213464	-0.0214707	-0.0215771	-0.0216657	-0.0217363	-0.0217889	-0.0218236	-0.0218401	-0.0218387	-0.0218192	-0.0217816	-0.021726	-0.0216523	-0.0215607	-0.021451	-0.0213234	-0.0211779	-0.0210145	-0.0208333	-0.0206343	-0.0204175	-0.0201831	-0.019931	-0.0196614	-0.0193744	-0.0190699	-0.0187481	-0.018409	-0.0180528	-0.0176795	-0.0172892	-0.0168821	-0.0164581	-0.0160175	-0.0155603	-0.0150868	-0.0145969	-0.0140908	-0.0135688	-0.0130308
159	70.2306	-79.5544	-76.0491	196	197	157		159	-0.0243147	-0.0245008	-0.0246615	-0.0247966	-0.0249057	-0.0249887	-0.0250452	-0.025075	-0.025078	-0.025054	-0.0250028	-0.0249244	-0.0248186	-0.0246855	-0.0245249	-0.024337	-0.0241217	-0.0238791	-0.0236093	-0.0233124	-0.0229886	-0.0226381	-0.0222611	-0.0218578	-0.0214286	-0.0209736	-0.0204934	-0.0199881	-0.0194584	-0.0189045	-0.0183269	-0.0177262	-0.0171028	-0.0164573	-0.0157902	-0.0151023	-0.014394	-0.0136661	-0.0129192	-0.012154	-0.0113713
160	55.7563	-68.1045	-96.5435	197	196	217		160	-0.0168072	-0.0170972	-0.0173709	-0.0176279	-0.0178679	-0.0180905	-0.0182957	-0.0184829	-0.0186521	-0.018803	-0.0189352	-0.0190487	-0.0191431	-0.0192182	-0.019274	-0.0193101	-0.0193264	-0.0193228	-0.0192991	-0.0192552	-0.0191909	-0.0191063	-0.0190013	-0.0188756	-0.0187295	-0.0185628	-0.0183755	-0.0181676	-0.0179393	-0.0176905	-0.0174214	-0.0171321	-0.0168228	-0.0164935	-0.0161445	-0.015776	-0.0153882	-0.0149814	-0.0145559	-0.0141119	-0.0136499
161	50.7904	-88.0878	-107.531	249	250	275		161	-0.0118609	-0.01192	-0.0119646	-0.0119947	-0.0120105	-0.0120119	-0.0119991	-0.0119723	-0.0119316	-0.0118771	-0.011809	-0.0117274	-0.0116324	-0.0115244	-0.0114034	-0.0112696	-0.0111232	-0.0109645	-0.0107936	-0.0106108	-0.0104163	-0.0102103	-0.00999311	-0.00976495	-0.00952608	-0.00927678	-0.00901732	-0.00874799	-0.00846908	-0.00818089	-0.00788374	-0.00757793	-0.00726379	-0.00694166	-0.00661186	-0.00627476	-0.0059307	-0.00558004	-0.00522315	-0.00486039	-0.00449216
162	40.7128	-92.7216	-126.422	250	249	209		162	-0.00311893	-0.00313856	-0.00316035	-0.00318446	-0.00321101	-0.0032401	-0.00327179	-0.00330614	-0.00334317	-0.00338285	-0.00342517	-0.00347005	-0.00351742	-0.00356716	-0.00361913	-0.00367318	-0.00372913	-0.00378677	-0.00384588	-0.00390622	-0.00396751	-0.0040295	-0.00409187	-0.00415432	-0.00421653	-0.00427816	-0.00433887	-0.0043983	-0.00445611	-0.00451191	-0.00456535	-0.00461605	-0.00466364	-0.00470775	-0.00474801	-0.00478406	-0.00481554	-0.00484209	-0.00486338	-0.00487908	-0.00488885
163	-91.5959	-75.5188	-134.916	300	274	273		163	0.0268647	0.0277183	0.0285292	0.0292967	0.0300199	0.0306981	0.0313306	0.0319171	0.0324569	0.0329499	0.0333956	0.0337941	0.0341452	0.034449	0.0347057	0.0349153	0.0350783	0.0351951	0.035266	0.0352918	0.035273	0.0352103	0.0351046	0.0349567	0.0347676	0.0345382	0.0342697	0.0339632	0.0336198	0.0332408	0.0328275	0.0323812	0.0319033	0.0313953	0.0308584	0.0302943	0.0297045	0.0290904	0.0284536	0.0277957	0.0271182
164	-82.7281	-54.761	-141.174	303	280	277		164	0.0259684	0.0267645	0.0275137	0.0282156	0.0288695	0.0294751	0.0300322	0.0305405	0.0310001	0.0314108	0.031773	0.0320868	0.0323526	0.0325708	0.0327421	0.032867	0.0329462	0.0329807	0.0329712	0.0329188	0.0328245	0.0326895	0.032515	0.0323022	0.0320525	0.0317672	0.0314479	0.0310959	0.0307128	0.0303002	0.0298596	0.0293928	0.0289013	0.0283868	0.027851	0.0272956	0.0267223	0.0261328	0.0255288	0.0249119	0.0242839
165	-72.4586	-58.9409	-158.524	280	303	316		165	0.0222443	0.022836	0.0233864	0.0238951	0.0243618	0.0247865	0.0251691	0.0255098	0.0258087	0.0260661	0.0262824	0.0264579	0.0265933	0.0266892	0.0267462	0.0267653	0.0267471	0.0266927	0.026603	0.0264792	0.0263223	0.0261335	0.025914	0.0256652	0.0253883	0.0250846	0.0247557	0.0244028	0.0240275	0.0236312	0.0232154	0.0227816	0.0223312	0.0218658	0.0213869	0.0208959	0.0203944	0.0198838	0.0193655	0.018841	0.0183116
166	-59.0326	-73.0792	-170.61	316	303	299		166	0.0198387	0.0203102	0.0207432	0.0211375	0.021493	0.0218097	0.0220876	0.022327	0.022528	0.0226911	0.0228167	0.0229054	0.0229577	0.0229743	0.022956	0.0229037	0.0228182	0.0227005	0.0225517	0.0223729	0.0221651	0.0219297	0.0216677	0.0213806	0.0210696	0.0207361	0.0203815	0.0200071	0.0196143	0.0192047	0.0187796	0.0183404	0.0178887	0.0174257	0.0169531	0.0164721	0.0159842	0.0154908	0.0149931	0.0144925	0.0139903
167	-104.428	-69.6509	-114.338	303	300	299		167	0.0243301	0.0253355	0.0263036	0.0272333	0.0281234	0.028973	0.0297811	0.0305469	0.0312696	0.0319485	0.032583	0.0331726	0.0337169	0.0342157	0.0346685	0.0350754	0.0354361	0.0357509	0.0360196	0.0362426	0.0364201	0.0365525	0.0366401	0.0366836	0.0366835	0.0366405	0.0365552	0.0364286	0.0362614	0.0360547	0.0358094	0.0355266	0.0352073	0.0348529	0.0344643	0.034043	0.0335903	0.0331074	0.0325958	0.0320568	0.0314919
168	-37.7704	-81.4706	-171.623	201	212	202		168	0.0184991	0.0188724	0.0192061	0.0195001	0.0197544	0.019969	0.0201442	0.0202803	0.0203776	0.0204367	0.0204582	0.0204427	0.0203909	0.0203038	0.0201823	0.0200274	0.0198401	0.0196216	0.0193732	0.019096	0.0187914	0.0184608	0.0181055	0.0177272	0.0173271	0.0169069	0.0164682	0.0160123	0.0155411	0.0150559	0.0145585	0.0140504	0.0135332	0.0130084	0.0124777	0.0119425	0.0114044	0.0108649	0.0103253	0.00978709	0.00925166
169	-115.492	-73.9175	-89.4693	201	202	160		169	0.0202821	0.0213297	0.0223497	0.0233408	0.0243017	0.0252311	0.026128	0.0269911	0.0278194	0.028612	0.029368	0.0300865	0.0307667	0.0314081	0.0320098	0.0325715	0.0330927	0.0335729	0.0340118	0.0344093	0.0347651	0.0350791	0.0353514	0.035582	0.035771	0.0359186	0.0360252	0.036091	0.0361164	0.0361021	0.0360484	0.035956	0.0358256	0.0356579	0.0354537	0.0352139	0.0349392	0.0346308	0.0342895	0.0339163	0.0335125
170	-15.7195	-88.1247	-167.098	200	201	160		170	0.0150822	0.0153349	0.0155501	0.0157278	0.0158682	0.0159714	0.0160377	0.0160674	0.0160612	0.0160195	0.015943	0.0158326	0.0156889	0.0155131	0.015306	0.0150688	0.0148026	0.0145087	0.0141883	0.0138427	0.0134735	0.0130819	0.0126695	0.0122378	0.0117884	0.0113229	0.0108427	0.0103496	0.00984523	0.00933113	0.00880897	0.00828037	0.00774695	0.00721031	0.00667202	0.00613364	0.0055967	0.00506268	0.00453303	0.00400916	0.00349243
171	-119.156	-53.6425	-73.9028	198	199	158		171	0.0198039	0.0209323	0.0220244	0.023079	0.0240948	0.0250707	0.0260057	0.026899	0.0277496	0.028557	0.0293204	0.0300394	0.0307135	0.0313425	0.031926	0.0324641	0.0329566	0.0334036	0.0338053	0.0341619	0.0344738	0.0347414	0.0349653	0.035146	0.0352843	0.0353808	0.0354365	0.0354522	0.0354289	0.0353676	0.0352696	0.0351358	0.0349676	0.0347662	0.0345329	0.0342691	0.0339761	0.0336553	0.0333083	0.0329365	0.0325413
172	3.24566	-73.7965	-168.62	197	198	158		172	0.010114	0.0101405	0.0101397	0.0101118	0.0100571	0.00997621	0.00986948	0.00973752	0.00958097	0.00940054	0.00919702	0.00897124	0.00872412	0.0084566	0.00816972	0.00786453	0.00754215	0.00720373	0.00685046	0.00648359	0.00610436	0.00571406	0.005314	0.00490551	0.00448992	0.00406858	0.00364285	0.00321407	0.0027836	0.00235277	0.0019229	0.00149532	0.00107129	0.000652097	0.000238956	-0.000166929	-0.000564397	-0.000952325	-0.00132964	-0.0016953	-0.00204834
173	18.9747	-82.0393	-156.617	231	198	229		173	0.00647425	0.00642971	0.00636294	0.00627416	0.00616363	0.00603169	0.00587875	0.00570528	0.00551181	0.00529895	0.00506736	0.00481775	0.0045509	0.00426764	0.00396885	0.00365544	0.0033284	0.00298872	0.00263747	0.0022757	0.00190455	0.00152514	0.00113864	0.000746218	0.000349076	-5.1583e-05	-0.000454548	-0.000858604	-0.00126254	-0.00166514	-0.0020652	-0.00246154	-0.00285299	-0.00323839	-0.00361661	-0.00398655	-0.00434715	-0.00469735	-0.00503617	-0.00536264	-0.00567584
174	-131.307	-57.1129	-53.8312	199	198	231		174	0.013954	0.0151696	0.0163582	0.0175186	0.0186495	0.0197496	0.0208178	0.0218532	0.0228545	0.0238211	0.0247521	0.0256466	0.0265042	0.0273242	0.0281061	0.0288496	0.0295542	0.0302199	0.0308463	0.0314335	0.0319814	0.0324901	0.0329598	0.0333906	0.0337829	0.034137	0.0344533	0.0347323	0.0349746	0.0351807	0.0353514	0.0354872	0.035589	0.0356575	0.0356936	0.0356981	0.035672	0.0356162	0.0355316	0.0354192	0.0352801
175	36.1276	-75.094	-143.439	198	227	229		175	0.00153788	0.00134968	0.00114954	0.000937747	0.000714604	0.000480476	0.000235769	-1.90665e-05	-0.000283536	-0.000557105	-0.000839198	-0.0011292	-0.00142647	-0.00173031	-0.00204001	-0.00235483	-0.00267398	-0.00299668	-0.0033221	-0.00364939	-0.0039777	-0.00430615	-0.00463386	-0.00495993	-0.00528347	-0.00560357	-0.00591932	-0.00622982	-0.00653419	-0.00683153	-0.00712097	-0.00740166	-0.00767274	-0.00793339	-0.00818283	-0.00842027	-0.00864496	-0.0088562	-0.0090533	-0.00923561	-0.00940253
176	-136.437	-53.1199	-31.6206	198	197	227		176	0.00596679	0.00751118	0.00903862	0.0105474	0.0120357	0.0135019	0.0149445	0.016362	0.0177529	0.0191158	0.0204494	0.0217524	0.0230239	0.0242626	0.0254675	0.0266377	0.0277724	0.0288708	0.0299322	0.030956	0.0319415	0.0328884	0.0337962	0.0346646	0.0354934	0.0362823	0.0370312	0.03774	0.0384088	0.0390375	0.0396264	0.0401756	0.0406853	0.0411557	0.0415873	0.0419803	0.0423352	0.0426525	0.0429325	0.0431758	0.0433829
177	-144.545	-64.1068	-12.6002	202	161	160		177	0.00265527	0.00472713	0.00679068	0.00884329	0.0108824	0.0129053	0.0149097	0.0168931	0.0188531	0.0207873	0.0226935	0.0245695	0.0264131	0.0282223	0.0299952	0.0317297	0.0334241	0.0350766	0.0366855	0.0382493	0.0397665	0.0412356	0.0426554	0.0440245	0.0453418	0.0466063	0.0478169	0.0489729	0.0500733	0.0511175	0.0521048	0.0530347	0.0539067	0.0547203	0.0554754	0.0561717	0.056809	0.0573872	0.0579064	0.0583665	0.0587677
178	-145.504	-55.6686	9.22702	99	116	159		178	-0.00012999	0.00220249	0.0045335	0.00685987	0.00917846	0.0114862	0.0137799	0.0160566	0.0183133	0.0205472	0.0227552	0.0249346	0.0270828	0.0291969	0.0312744	0.0333128	0.0353097	0.0372627	0.0391696	0.0410282	0.0428365	0.0445924	0.0462941	0.0479399	0.049528	0.0510569	0.0525252	0.0539314	0.0552743	0.0565527	0.0577657	0.0589122	0.0599915	0.0610027	0.0619452	0.0628185	0.0636221	0.0643557	0.0650191	0.065612	0.0661344
179	-148.812	-72.3969	29.7807	116	99	84		179	0.00711754	0.00975397	0.0123844	0.015005	0.0176118	0.0202011	0.0227692	0.0253124	0.0278269	0.0303092	0.0327558	0.0351633	0.0375283	0.0398476	0.042118	0.0443364	0.0464999	0.0486056	0.0506508	0.0526329	0.0545493	0.0563977	0.0581758	0.0598815	0.0615129	0.0630679	0.0645451	0.0659426	0.0672591	0.0684933	0.0696439	0.0707099	0.0716905	0.0725848	0.0733922	0.0741121	0.0747443	0.0752884	0.0757443	0.076112	0.0763917
180	-146.521	-61.037	49.7089	63	90	91		180	0.00407998	0.00648265	0.00888693	0.0112892	0.0136859	0.0160733	0.018448	0.0208063	0.0231448	0.0254601	0.0277486	0.0300072	0.0322325	0.0344214	0.0365706	0.0386772	0.0407383	0.0427509	0.0447123	0.0466198	0.0484709	0.0502631	0.0519941	0.0536616	0.0552636	0.056798	0.058263	0.0596568	0.0609778	0.0622245	0.0633955	0.0644894	0.0655053	0.0664421	0.0672989	0.0680748	0.0687694	0.0693821	0.0699124	0.0703601	0.0707249
181	-139.886	-76.8946	65.1703	63	62	90		181	0.0105103	0.0130766	0.0156373	0.0181884	0.0207262	0.0232466	0.0257457	0.0282199	0.0306653	0.0330782	0.035455	0.0377922	0.0400863	0.0423338	0.0445316	0.0466765	0.0487653	0.050795	0.0527629	0.0546661	0.0565021	0.0582683	0.0599624	0.0615822	0.0631254	0.0645903	0.0659748	0.0672774	0.0684964	0.0696305	0.0706783	0.0716388	0.0725109	0.0732938	0.0739867	0.074589	0.0751004	0.0755205	0.075849	0.0760861	0.0762316
182	-132.468	-72.997	85.8281	63	124	64		182	0.00446729	0.0066321	0.00880093	0.0109705	0.0131374	0.0152984	0.0174501	0.0195893	0.0217128	0.0238173	0.0258996	0.0279566	0.0299851	0.0319823	0.033945	0.0358704	0.0377557	0.039598	0.0413947	0.0431432	0.044841	0.0464856	0.0480747	0.0496061	0.0510776	0.0524872	0.053833	0.0551131	0.0563257	0.0574693	0.0585424	0.0595436	0.0604715	0.061325	0.0621031	0.0628048	0.0634292	0.0639756	0.0644434	0.0648321	0.0651414
183	-116.3	-68.2774	99.6047	124	63	91		183	-0.00101532	0.000781613	0.00259084	0.00440962	0.00623517	0.00806472	0.00989548	0.0117247	0.0135495	0.0153671	0.0171749	0.0189699	0.0207496	0.0225111	0.0242519	0.0259693	0.0276606	0.0293233	0.030955	0.0325531	0.0341153	0.0356391	0.0371224	0.0385629	0.0399584	0.0413069	0.0426063	0.0438548	0.0450504	0.0461914	0.0472761	0.0483028	0.0492701	0.0501764	0.0510205	0.0518011	0.052517	0.0531671	0.0537504	0.054266	0.0547132
184	-98.6764	-54.9678	105.161	94	129	92		184	-0.00782045	-0.00645712	-0.00507088	-0.00366389	-0.00223834	-0.000796463	0.000659484	0.0021272	0.00360436	0.00508862	0.00657761	0.00806895	0.00956025	0.0110491	0.0125331	0.0140099	0.0154771	0.0169323	0.0183731	0.0197971	0.0212022	0.0225858	0.0239458	0.02528	0.0265861	0.0278619	0.0291053	0.0303143	0.0314868	0.0326208	0.0337144	0.0347658	0.0357731	0.0367346	0.0376486	0.0385135	0.0393278	0.04009	0.0407986	0.0414525	0.0420504
185	-76.4779	-69.1203	110.51	129	94	131		185	-0.00685349	-0.0057245	-0.00457492	-0.00340631	-0.00222027	-0.00101844	0.000197501	0.00142585	0.00266488	0.0039128	0.00516785	0.00642819	0.007692	0.00895742	0.0102226	0.0114856	0.0127445	0.0139975	0.0152427	0.016478	0.0177017	0.0189117	0.0201062	0.0212833	0.022441	0.0235774	0.0246908	0.0257792	0.0268408	0.0278737	0.0288762	0.0298466	0.030783	0.0316839	0.0325474	0.0333721	0.0341563	0.0348985	0.0355972	0.0362509	0.0368584
186	13.1168	-53.7244	106.408	126	127	166		186	-0.0154256	-0.0146775	-0.0138954	-0.0130802	-0.0122328	-0.0113545	-0.0104462	-0.00950935	-0.00854521	-0.00755519	-0.00654078	-0.00550354	-0.00444509	-0.00336713	-0.00227143	-0.0011598	-3.41212e-05	0.00110368	0.00225161	0.00340767	0.00456977	0.00573584	0.00690373	0.00807131	0.00923639	0.0103968	0.0115503	0.0126948	0.013828	0.0149478	0.0160519	0.0171382	0.0182047	0.0192491	0.0202695	0.0212637	0.0222299	0.0231661	0.0240704	0.024941	0.0257762
187	43.3244	-63.2225	97.653	129	127	92		187	-0.0134941	-0.0128143	-0.0121029	-0.0113607	-0.0105887	-0.00978785	-0.00895928	-0.00810419	-0.00722387	-0.00631965	-0.00539297	-0.00444535	-0.00347834	-0.00249359	-0.00149281	-0.000477758	0.000549751	0.00158785	0.00263463	0.00368814	0.00474638	0.00580735	0.00686901	0.00792929	0.00898613	0.0100374	0.0110811	0.0121152	0.0131374	0.0141459	0.0151385	0.0161133	0.0170683	0.0180015	0.0189112	0.0197954	0.0206523	0.0214804	0.0222778	0.023043	0.0237745
188	-12.9713	-57.585	112.671	166	127	168		188	-0.0113675	-0.0106691	-0.00994306	-0.00918995	-0.00841059	-0.00760581	-0.00677654	-0.00592374	-0.00504847	-0.00415183	-0.00323499	-0.00229919	-0.00134572	-0.00037593	0.000608761	0.00160689	0.00261694	0.00363733	0.00466646	0.00570265	0.00674421	0.00778938	0.0088364	0.00988345	0.0109287	0.0119703	0.0130063	0.0140348	0.015054	0.0160619	0.0170566	0.0180362	0.0189987	0.0199423	0.020865	0.021765	0.0226405	0.0234895	0.0243104	0.0251014	0.0258608
189	62.5994	-60.9617	84.8286	127	129	168		189	-0.0143411	-0.0137607	-0.0131487	-0.0125061	-0.0118338	-0.0111331	-0.0104051	-0.00965111	-0.00887254	-0.00807083	-0.00724748	-0.00640408	-0.00554227	-0.00466375	-0.00377026	-0.00286361	-0.00194563	-0.00101819	-8.32117e-05	0.000857383	0.00180164	0.0027476	0.00369328	0.00463671	0.00557592	0.00650894	0.00743382	0.00834865	0.00925152	0.0101406	0.0110139	0.0118699	0.0127067	0.0135226	0.0143161	0.0150855	0.0158294	0.0165464	0.0172351	0.0178942	0.0185227
190	77.9515	-74.2883	71.0409	90	125	91		190	-0.00727806	-0.0069703	-0.0066438	-0.00629917	-0.00593707	-0.00555824	-0.00516344	-0.00475351	-0.00432933	-0.00389182	-0.00344195	-0.00298074	-0.00250924	-0.00202853	-0.00153972	-0.00104397	-0.000542435	-3.63054e-05	0.000473217	0.000984918	0.00149758	0.00200997	0.00252087	0.00302907	0.00353335	0.00403253	0.00452542	0.00501088	0.00548777	0.00595501	0.00641153	0.0068563	0.00728835	0.00770674	0.00811058	0.00849904	0.00887133	0.00922673	0.00956457	0.00988425	0.0101852
191	-36.8119	-57.8515	112.989	92	125	90		191	-0.0108214	-0.0101317	-0.00941544	-0.00867339	-0.00790638	-0.00711532	-0.00630115	-0.00546489	-0.00460759	-0.00373038	-0.00283444	-0.001921	-0.000991337	-4.67934e-05	0.000911246	0.00188135	0.00286203	0.00385177	0.004849	0.00585212	0.00685947	0.00786939	0.00888016	0.00989004	0.0108973	0.0119001	0.0128966	0.0138851	0.0148637	0.0158306	0.0167838	0.0177217	0.0186422	0.0195437	0.0204242	0.0212819	0.0221152	0.0229221	0.0237009	0.02445	0.0251677
192	84.0802	-63.5117	49.3496	127	125	92		192	-0.0090237	-0.00868818	-0.00833277	-0.00795853	-0.0075666	-0.00715815	-0.0067344	-0.00629662	-0.00584613	-0.00538426	-0.0049124	-0.00443193	-0.0039443	-0.00345092	-0.00295325	-0.00245273	-0.00195082	-0.00144896	-0.000948581	-0.000451108	4.20671e-05	0.000529575	0.00101008	0.00148227	0.0019449	0.00239674	0.00283664	0.00326348	0.00367621	0.00407384	0.00445545	0.00482018	0.00516726	0.00549596	0.00580567	0.00609583	0.00636596	0.00661569	0.0068447	0.00705278	0.00723978
193	-58.0597	-55.2396	112.539	125	127	126		193	-0.0115842	-0.0107967	-0.00998152	-0.00913986	-0.00827285	-0.0073817	-0.00646766	-0.00553207	-0.00457627	-0.0036017	-0.00260982	-0.00160214	-0.000580208	0.000454367	0.00149995	0.00255487	0.00361742	0.00468585	0.00575839	0.00683324	0.00790859	0.00898258	0.0100534	0.011119	0.0121778	0.0132276	0.0142666	0.015293	0.0163048	0.0173	0.0182769	0.0192336	0.0201681	0.0210787	0.0219635	0.0228207	0.0236486	0.0244454	0.0252095	0.0259391	0.0266328
194	84.1061	-53.8291	26.6109	163	125	126		194	-0.00836886	-0.00797998	-0.00757424	-0.00715324	-0.00671858	-0.00627193	-0.00581498	-0.00534946	-0.00487713	-0.00439973	-0.00391905	-0.00343685	-0.00295491	-0.00247499	-0.00199882	-0.00152812	-0.00106457	-0.00060983	-0.000165493	0.000266886	0.000685811	0.00108985	0.00147763	0.00184785	0.00219931	0.00253087	0.00284148	0.00313018	0.00339612	0.00363853	0.00385675	0.00405022	0.0042185	0.00436122	0.00447817	0.00456921	0.00463434	0.00467364	0.00468732	0.0046757	0.00463919
195	89.2711	-69.8806	7.21802	128	124	91		195	-9.97869e-05	-8.12843e-05	-6.21582e-05	-4.32521e-05	-2.54166e-05	-9.50544e-06	3.62843e-06	1.31369e-05	1.81808e-05	1.7934e-05	1.15873e-05	-1.64739e-06	-2.25328e-05	-5.18029e-05	-9.01583e-05	-0.000138263	-0.000196741	-0.000266172	-0.000347088	-0.00043997	-0.000545246	-0.000663288	-0.000794406	-0.000938851	-0.00109681	-0.0012684	-0.00145367	-0.00165261	-0.00186512	-0.00209105	-0.00233017	-0.00258216	-0.00284666	-0.00312321	-0.00341128	-0.00371029	-0.00401958	-0.0043384	-0.00466596	-0.00500141	-0.0053438
196	86.4141	-62.5449	-16.0162	128	130	124		196	-0.00778588	-0.00769041	-0.00758972	-0.00748466	-0.00737607	-0.0072648	-0.00715168	-0.00703755	-0.00692325	-0.00680958	-0.00669735	-0.00658733	-0.00648026	-0.00637688	-0.00627788	-0.00618391	-0.0060956	-0.00601351	-0.00593818	-0.0058701	-0.0058097	-0.00575737	-0.00571343	-0.00567816	-0.00565176	-0.00563439	-0.00562614	-0.00562703	-0.00563702	-0.00565602	-0.00568386	-0.0057203	-0.00576504	-0.00581773	-0.00587793	-0.00594515	-0.00601886	-0.00609842	-0.00618317	-0.00627239	-0.0063653
197	80.0932	-51.6857	-38.4451	125	128	91		197	-0.0182746	-0.0181725	-0.0180562	-0.0179264	-0.0177838	-0.0176291	-0.017463	-0.0172861	-0.0170991	-0.0169027	-0.0166976	-0.0164845	-0.0162639	-0.0160366	-0.0158031	-0.0155641	-0.0153201	-0.0150716	-0.0148193	-0.0145635	-0.0143047	-0.0140434	-0.0137799	-0.0135146	-0.0132478	-0.0129797	-0.0127106	-0.0124406	-0.01217	-0.0118987	-0.0116268	-0.0113544	-0.0110814	-0.0108077	-0.0105331	-0.0102576	-0.00998085	-0.00970265	-0.00942269	-0.00914066	-0.00885616
198	68.1658	-44.1806	-55.8143	128	125	163		198	-0.0219174	-0.0219457	-0.0219569	-0.0219513	-0.0219292	-0.0218912	-0.0218374	-0.0217684	-0.0216845	-0.0215861	-0.0214736	-0.0213473	-0.0212077	-0.0210552	-0.0208899	-0.0207125	-0.0205231	-0.020322	-0.0201097	-0.0198864	-0.0196523	-0.0194078	-0.019153	-0.0188882	-0.0186135	-0.0183292	-0.0180353	-0.0177321	-0.0174195	-0.0170978	-0.0167668	-0.0164267	-0.0160775	-0.0157191	-0.0153515	-0.0149746	-0.0145884	-0.0141928	-0.0137876	-0.0133727	-0.0129479
199	64.325	-55.7789	-76.9309	130	128	167		199	-0.0223487	-0.0226083	-0.0228486	-0.0230695	-0.0232708	-0.0234522	-0.0236136	-0.0237546	-0.0238753	-0.0239753	-0.0240545	-0.0241127	-0.0241499	-0.0241658	-0.0241604	-0.0241335	-0.024085	-0.0240148	-0.0239229	-0.0238092	-0.0236736	-0.023516	-0.0233364	-0.0231349	-0.0229114	-0.0226658	-0.0223983	-0.0221087	-0.0217973	-0.021464	-0.0211089	-0.0207321	-0.0203336	-0.0199137	-0.0194725	-0.01901	-0.0185265	-0.0180222	-0.0174973	-0.0169519	-0.0163864
200	48.2871	-43.8173	-92.767	128	163	167		200	-0.010923	-0.0113479	-0.0117672	-0.0121803	-0.0125869	-0.0129864	-0.0133784	-0.0137623	-0.0141378	-0.0145042	-0.014861	-0.0152078	-0.0155439	-0.0158689	-0.0161822	-0.0164832	-0.0167713	-0.0170461	-0.0173069	-0.0175532	-0.0177844	-0.0179999	-0.0181993	-0.018382	-0.0185474	-0.018695	-0.0188243	-0.0189347	-0.0190259	-0.0190972	-0.0191483	-0.0191787	-0.019188	-0.0191758	-0.0191417	-0.0190854	-0.0190065	-0.0189048	-0.01878	-0.0186319	-0.0184602
201	42.1654	-49.4567	-113.868	68	96	67		201	-0.00371186	-0.00417929	-0.00464997	-0.00512331	-0.00559871	-0.00607551	-0.00655306	-0.00703065	-0.00750757	-0.00798307	-0.0084564	-0.00892676	-0.00939336	-0.00985537	-0.010312	-0.0107623	-0.0112055	-0.0116407	-0.012067	-0.0124836	-0.0128896	-0.0132841	-0.0136662	-0.0140351	-0.0143898	-0.0147297	-0.0150537	-0.0153612	-0.0156513	-0.0159232	-0.0161762	-0.0164095	-0.0166224	-0.0168143	-0.0169846	-0.0171326	-0.0172577	-0.0173595	-0.0174374	-0.0174911	-0.01752
202	44.2726	-69.6684	-120.814	96	95	67		202	-0.00504053	-0.00535009	-0.0056603	-0.00597086	-0.00628144	-0.0065917	-0.00690124	-0.00720969	-0.0075166	-0.00782155	-0.00812406	-0.00842366	-0.00871984	-0.00901207	-0.00929982	-0.00958255	-0.00985968	-0.0101307	-0.0103949	-0.0106518	-0.0109007	-0.0111411	-0.0113724	-0.0115939	-0.0118051	-0.0120053	-0.012194	-0.0123706	-0.0125346	-0.0126853	-0.0128222	-0.0129448	-0.0130526	-0.0131451	-0.0132219	-0.0132825	-0.0133264	-0.0133534	-0.013363	-0.0133549	-0.0133288
203	-93.3997	-50.4497	-121.532	129	170	168		203	0.0266029	0.0276062	0.0285614	0.0294678	0.0303244	0.0311305	0.0318855	0.0325889	0.0332402	0.0338393	0.0343858	0.0348799	0.0353215	0.0357108	0.036048	0.0363336	0.036568	0.0367518	0.0368857	0.0369704	0.0370067	0.0369958	0.0369385	0.036836	0.0366896	0.0365004	0.0362698	0.0359992	0.0356902	0.0353442	0.0349627	0.0345475	0.0341002	0.0336225	0.0331161	0.0325828	0.0320245	0.0314428	0.0308396	0.0302168	0.0295762
204	-94.6197	-40.0296	-101.216	170	129	131		204	0.0272669	0.0284257	0.029531	0.0305816	0.0315765	0.0325149	0.0333958	0.0342187	0.034983	0.0356884	0.0363346	0.0369215	0.037449	0.0379174	0.0383268	0.0386777	0.0389706	0.0392061	0.039385	0.0395082	0.0395766	0.0395914	0.0395536	0.0394647	0.0393261	0.0391391	0.0389054	0.0386267	0.0383047	0.0379411	0.0375379	0.0370969	0.0366202	0.0361098	0.0355678	0.0349963	0.0343974	0.0337733	0.0331262	0.0324583	0.0317717
205	-107.034	-54.8898	-95.0488	66	94	65		205	0.0242061	0.0253565	0.0264644	0.0275287	0.0285481	0.0295215	0.0304478	0.0313262	0.0321558	0.032936	0.0336661	0.0343457	0.0349745	0.035552	0.0360783	0.0365531	0.0369766	0.0373489	0.0376703	0.0379411	0.0381617	0.0383328	0.038455	0.0385289	0.0385555	0.0385356	0.0384702	0.0383604	0.0382074	0.0380124	0.0377767	0.0375016	0.0371886	0.036839	0.0364546	0.0360368	0.0355872	0.0351075	0.0345994	0.0340646	0.0335049
206	-56.6179	-47.7605	-167.84	95	66	67		206	0.0184423	0.0188468	0.0192148	0.0195461	0.019841	0.0200996	0.0203221	0.0205089	0.0206604	0.0207771	0.0208597	0.0209087	0.0209249	0.0209091	0.0208623	0.0207853	0.0206792	0.020545	0.0203839	0.0201969	0.0199853	0.0197504	0.0194935	0.0192157	0.0189186	0.0186034	0.0182715	0.0179244	0.0175634	0.0171899	0.0168054	0.0164112	0.0160087	0.0155993	0.0151844	0.0147653	0.0143433	0.0139197	0.0134957	0.0130726	0.0126515
207	-38.3502	-56.4391	-174.527	66	95	94		207	0.0163905	0.0166647	0.0169044	0.0171099	0.0172812	0.0174187	0.0175228	0.0175939	0.0176327	0.0176397	0.0176156	0.0175613	0.0174775	0.0173652	0.0172254	0.0170591	0.0168674	0.0166515	0.0164125	0.0161518	0.0158704	0.0155699	0.0152514	0.0149165	0.0145664	0.0142025	0.0138263	0.0134392	0.0130425	0.0126378	0.0122264	0.0118096	0.011389	0.0109658	0.0105414	0.010117	0.00969397	0.00927351	0.00885681	0.00844501	0.00803922
208	-17.1548	-64.2687	-175.054	62	40	65		208	0.0135548	0.0136944	0.0138025	0.0138794	0.0139254	0.013941	0.0139266	0.0138828	0.0138102	0.0137096	0.0135817	0.0134274	0.0132476	0.0130434	0.0128156	0.0125656	0.0122943	0.012003	0.0116929	0.0113653	0.0110215	0.0106629	0.0102908	0.00990654	0.00951158	0.0091073	0.00869511	0.00827644	0.00785267	0.00742523	0.00699549	0.00656482	0.00613457	0.00570608	0.00528062	0.00485946	0.00444382	0.00403488	0.00363379	0.00324161	0.0028594
209	2.992	-48.8843	-170.124	40	66	65		209	0.0097343	0.00968086	0.00960355	0.00950281	0.00937915	0.00923314	0.00906542	0.00887667	0.00866767	0.00843922	0.00819218	0.00792748	0.00764607	0.00734898	0.00703725	0.00671196	0.00637424	0.00602525	0.00566616	0.00529817	0.0049225	0.0045404	0.0041531	0.00376186	0.00336793	0.00297256	0.00257702	0.00218253	0.00179032	0.0014016	0.00101755	0.000639349	0.000268117	-9.50406e-05	-0.000449058	-0.000792909	-0.00112561	-0.00144621	-0.00175384	-0.00204764	-0.00232683
210	-134.405	-42.7003	-11.4549	66	40	41		210	-3.80898e-05	0.00173496	0.00349997	0.00525479	0.0069973	0.00872543	0.0104372	0.0121306	0.0138037	0.0154547	0.0170819	0.0186835	0.0202579	0.0218034	0.0233187	0.0248022	0.0262527	0.0276688	0.0290493	0.0303931	0.0316992	0.0329666	0.0341943	0.0353817	0.0365278	0.0376322	0.0386941	0.039713	0.0406885	0.0416203	0.0425079	0.0433512	0.0441499	0.044904	0.0456133	0.0462779	0.0468978	0.0474731	0.0480039	0.0484905	0.048933
211	25.044	-60.0855	-162.779	41	40	21		211	0.00543193	0.00528246	0.00511584	0.00493249	0.00473288	0.00451754	0.00428705	0.00404204	0.00378318	0.00351119	0.00322683	0.00293091	0.00262428	0.00230781	0.00198241	0.00164903	0.00130864	0.000962227	0.000610807	0.000255411	-0.000102915	-0.000463117	-0.000824131	-0.00118489	-0.00154433	-0.00190138	-0.00225498	-0.00260409	-0.00294768	-0.00328471	-0.00361421	-0.00393518	-0.00424669	-0.0045478	-0.00483764	-0.00511536	-0.00538013	-0.00563118	-0.00586778	-0.00608925	-0.00629494
212	35.0222	-53.079	-139.002	42	68	67		212	0.0026387	0.00229027	0.00192901	0.00155547	0.00117026	0.000774022	0.000367447	-4.87288e-05	-0.000473733	-0.00090675	-0.00134693	-0.00179339	-0.00224522	-0.00270145	-0.00316113	-0.00362326	-0.0040868	-0.00455073	-0.00501399	-0.0054755	-0.00593421	-0.00638901	-0.00683882	-0.00728256	-0.00771913	-0.00814747	-0.00856651	-0.00897518	-0.00937245	-0.0097573	-0.0101287	-0.0104858	-0.0108275	-0.011153	-0.0114613	-0.0117517	-0.0120233	-0.0122754	-0.0125073	-0.0127182	-0.0129077
213	-144.534	-45.5796	29.5099	66	42	67		213	-0.000610648	0.00150564	0.00362642	0.00574858	0.00786907	0.00998481	0.0120928	0.0141899	0.0162732	0.0183399	0.0203868	0.0224113	0.0244105	0.0263817	0.0283223	0.0302295	0.0321009	0.033934	0.0357265	0.037476	0.0391804	0.0408376	0.0424455	0.0440022	0.0455058	0.0469547	0.0483472	0.0496818	0.050957	0.0521716	0.0533242	0.0544138	0.0554393	0.0563999	0.0572947	0.0581229	0.0588841	0.0595776	0.060203	0.0607601	0.0612485
214	-140.604	-53.1209	73.3116	42	66	41		214	-0.0001174	0.00185281	0.0038335	0.00582162	0.00781411	0.00980788	0.0117999	0.013787	0.0157663	0.0177346	0.019689	0.0216265	0.0235441	0.0254389	0.0273082	0.029149	0.0309586	0.0327344	0.0344737	0.0361739	0.0378326	0.0394474	0.041016	0.042536	0.0440054	0.0454221	0.0467841	0.0480895	0.0493366	0.0505235	0.0516489	0.0527111	0.0537087	0.0546405	0.0555054	0.0563021	0.0570297	0.0576874	0.0582743	0.0587899	0.0592334
215	-121.939	-45.6669	91.3048	38	19	21		215	-0.00570508	-0.00413717	-0.00254925	-0.000943852	0.000676469	0.00230912	0.00395147	0.0056009	0.00725474	0.00891033	0.010565	0.0122161	0.0138609	0.0154969	0.0171213	0.0187316	0.0203251	0.0218993	0.0234517	0.0249798	0.0264811	0.0279532	0.0293939	0.0308007	0.0321714	0.033504	0.0347961	0.0360459	0.0372513	0.0384105	0.0395215	0.0405827	0.0415923	0.0425488	0.0434506	0.0442964	0.0450848	0.0458145	0.0464844	0.0470935	0.0476406
216	-78.21	-43.2225	108.355	40	38	21		216	-0.0133291	-0.0124487	-0.0115377	-0.0105976	-0.00963007	-0.00863662	-0.00761894	-0.00657872	-0.00551775	-0.00443784	-0.00334083	-0.00222862	-0.00110316	3.36101e-05	0.00117968	0.00233303	0.00349161	0.00465336	0.00581621	0.00697806	0.0081368	0.00929035	0.0104366	0.0115734	0.0126987	0.0138105	0.0149066	0.015985	0.0170436	0.0180805	0.0190937	0.0200813	0.0210413	0.0219718	0.0228711	0.0237374	0.0245689	0.0253639	0.026121	0.0268384	0.0275146
217	76.8822	-41.3508	-17.9533	38	40	62		217	-0.013126	-0.0127177	-0.0122966	-0.0118643	-0.0114224	-0.0109726	-0.0105165	-0.0100557	-0.00959197	-0.00912689	-0.00866211	-0.00819924	-0.00773987	-0.00728553	-0.00683774	-0.00639796	-0.00596762	-0.00554807	-0.0051406	-0.00474644	-0.00436676	-0.00400264	-0.00365508	-0.003325	-0.00301323	-0.0027205	-0.00244747	-0.00219469	-0.00196259	-0.00175153	-0.00156176	-0.00139342	-0.00124654	-0.00112105	-0.0010168	-0.000933495	-0.000870767	-0.000828134	-0.00080502	-0.000800747	-0.000814547
218	81.1185	-46.5622	4.22517	19	38	37		218	-0.0088312	-0.00838322	-0.00792216	-0.00744985	-0.00696816	-0.00647899	-0.00598423	-0.00548583	-0.0049857	-0.00448576	-0.00398795	-0.00349416	-0.00300627	-0.00252611	-0.0020555	-0.00159621	-0.00114993	-0.000718326	-0.000302976	9.46041e-05	0.000472978	0.000830793	0.00116678	0.00147978	0.00176871	0.0020326	0.0022706	0.00248194	0.002666	0.00282224	0.00295028	0.00304981	0.00312069	0.00316288	0.00317645	0.00316162	0.00311873	0.00304821	0.00295064	0.00282672	0.00267725
219	31.7591	-42.9815	95.4415	1	5	4		219	-0.0215451	-0.0207864	-0.0199856	-0.0191439	-0.0182628	-0.0173438	-0.0163885	-0.0153985	-0.0143756	-0.0133218	-0.0122389	-0.011129	-0.00999417	-0.00883661	-0.00765854	-0.00646225	-0.00525006	-0.00402436	-0.00278756	-0.00154212	-0.000290499	0.000964801	0.00222128	0.00347643	0.00472774	0.00597271	0.00720887	0.00843374	0.0096449	0.0108399	0.0120165	0.0131723	0.0143051	0.0154126	0.0164927	0.0175435	0.0185628	0.0195488	0.0204997	0.0214137	0.0222893
220	71.3235	-49.499	65.8009	1	2	7		220	-0.0179888	-0.0173504	-0.0166762	-0.0159679	-0.0152268	-0.0144548	-0.0136534	-0.0128246	-0.0119702	-0.0110921	-0.0101925	-0.00927322	-0.00833652	-0.00738453	-0.00641944	-0.00544347	-0.00445886	-0.00346786	-0.00247275	-0.00147577	-0.000479202	0.000514726	0.00150379	0.00248579	0.00345857	0.00442	0.00536802	0.00630061	0.00721581	0.00811174	0.00898655	0.00983853	0.010666	0.0114674	0.0122412	0.0129861	0.0137007	0.0143839	0.0150346	0.0156518	0.0162347
221	51.1403	-40.7331	81.1673	6	1	7		221	-0.0232021	-0.0224228	-0.0215993	-0.0207331	-0.0198259	-0.0188796	-0.017896	-0.0168772	-0.0158251	-0.014742	-0.0136302	-0.0124919	-0.0113296	-0.0101456	-0.00894255	-0.00772293	-0.00648933	-0.00524436	-0.00399067	-0.00273091	-0.00146774	-0.000203826	0.00105818	0.00231564	0.00356593	0.00480647	0.0060347	0.00724813	0.00844428	0.00962078	0.0107753	0.0119055	0.0130093	0.0140846	0.0151294	0.0161416	0.0171196	0.0180617	0.0189661	0.0198315	0.0206564
222	74.1521	-39.3088	43.5793	1	6	5		222	-0.0186785	-0.017969	-0.0172252	-0.016449	-0.0156426	-0.0148083	-0.0139484	-0.0130651	-0.012161	-0.0112384	-0.0102999	-0.00934797	-0.00838519	-0.00741412	-0.00643732	-0.00545738	-0.00447686	-0.00349828	-0.00252416	-0.00155698	-0.000599164	0.000346908	0.00127892	0.00219461	0.00309182	0.00396845	0.0048225	0.00565205	0.0064553	0.00723054	0.00797618	0.00869075	0.0093729	0.0100214	0.0106351	0.0112131	0.0117545	0.0122587	0.0127249	0.013153	0.0135424
223	13.5743	-28.1425	92.0848	256	215	214		223	-0.0256553	-0.0250129	-0.0243248	-0.0235925	-0.0228173	-0.0220011	-0.0211454	-0.0202522	-0.0193234	-0.0183609	-0.0173668	-0.0163432	-0.0152924	-0.0142166	-0.0131182	-0.0119995	-0.0108629	-0.00971089	-0.00854594	-0.00737056	-0.00618725	-0.00499855	-0.00380697	-0.00261505	-0.0014253	-0.000240219	0.000937728	0.00210609	0.00326247	0.00440451	0.00552988	0.00663632	0.00772166	0.00878374	0.0098205	0.01083	0.0118103	0.0127595	0.013676	0.0145582	0.0154044
224	71.4251	-30.0641	20.0126	183	215	184		224	-0.017376	-0.016606	-0.0158076	-0.0149832	-0.0141356	-0.0132672	-0.0123809	-0.0114793	-0.0105652	-0.00964135	-0.0087106	-0.00777572	-0.00683952	-0.00590475	-0.00497418	-0.00405051	-0.00313641	-0.00223449	-0.0013473	-0.00047731	0.000373077	0.00120156	0.00200592	0.00278407	0.00353401	0.00425386	0.00494187	0.00559643	0.00621605	0.00679937	0.00734521	0.00785251	0.00832036	0.00874801	0.00913488	0.00948052	0.00978466	0.0100472	0.0102681	0.0104476	0.010586
225	-4.10636	-37.6517	104.505	257	215	256		225	-0.0201964	-0.0195984	-0.0189615	-0.0182869	-0.0175757	-0.0168289	-0.016048	-0.0152343	-0.0143892	-0.0135142	-0.012611	-0.0116811	-0.0107264	-0.00974857	-0.00874949	-0.00773107	-0.00669526	-0.00564406	-0.00457951	-0.00350369	-0.00241872	-0.00132672	-0.000229859	0.000869688	0.00196973	0.00306809	0.00416255	0.00525093	0.00633105	0.00740074	0.00845786	0.00950029	0.0105259	0.0115327	0.0125187	0.0134818	0.0144202	0.0153319	0.0162153	0.0170685	0.0178898
226	-27.9776	-35.2049	105.883	183	144	143		226	-0.0193107	-0.0188319	-0.018316	-0.0177637	-0.0171761	-0.0165543	-0.0158995	-0.0152127	-0.0144955	-0.013749	-0.0129747	-0.0121741	-0.0113489	-0.0105005	-0.00963064	-0.00874109	-0.0078336	-0.00690996	-0.00597204	-0.00502173	-0.00406095	-0.00309165	-0.0021158	-0.00113539	-0.000152444	0.000831029	0.001813	0.00279145	0.00376434	0.00472966	0.00568541	0.00662959	0.00756025	0.00847544	0.00937325	0.0102518	0.0111092	0.0119438	0.0127537	0.0135373	0.0142929
227	62.9103	-29.8522	-31.1225	144	183	184		227	-0.0160411	-0.0156335	-0.0152119	-0.0147778	-0.014333	-0.0138791	-0.0134177	-0.0129505	-0.012479	-0.0120049	-0.0115299	-0.0110555	-0.0105832	-0.0101147	-0.00965124	-0.0091944	-0.00874551	-0.00830589	-0.0078768	-0.00745944	-0.0070549	-0.00666424	-0.0062884	-0.00592828	-0.00558464	-0.00525821	-0.00494957	-0.00465924	-0.00438763	-0.00413507	-0.00390176	-0.00368782	-0.00349327	-0.00331803	-0.0031619	-0.00302462	-0.00290579	-0.00280493	-0.00272149	-0.0026548	-0.00260411
228	-52.4719	-32.0965	104.23	191	228	226		228	-0.0187157	-0.0182494	-0.017746	-0.0172066	-0.0166323	-0.0160242	-0.0153837	-0.0147119	-0.0140103	-0.0132804	-0.0125235	-0.0117414	-0.0109356	-0.0101078	-0.00925976	-0.00839316	-0.00750986	-0.00661169	-0.00570055	-0.00477832	-0.00384697	-0.00290843	-0.0019647	-0.00101776	-6.96025e-05	0.000877753	0.0018223	0.00276205	0.00369498	0.00461912	0.00553249	0.00643315	0.00731916	0.00818862	0.00903967	0.00987046	0.0106792	0.0114642	0.0122237	0.012956	0.0136596
229	52.6371	-28.2808	-51.6434	228	264	226		229	-0.0152119	-0.0151255	-0.0150291	-0.0149236	-0.0148096	-0.0146881	-0.0145598	-0.0144257	-0.0142864	-0.0141428	-0.0139956	-0.0138455	-0.0136934	-0.0135398	-0.0133855	-0.013231	-0.013077	-0.0129239	-0.0127723	-0.0126227	-0.0124753	-0.0123307	-0.0121891	-0.0120507	-0.0119158	-0.0117845	-0.0116569	-0.0115331	-0.0114129	-0.0112964	-0.0111834	-0.0110737	-0.010967	-0.0108631	-0.0107617	-0.0106622	-0.0105644	-0.0104676	-0.0103713	-0.010275	-0.010178
230	-99.7163	-32.9091	94.8443	228	216	259		230	-0.0125245	-0.0114947	-0.0104344	-0.00934546	-0.00822978	-0.00708942	-0.00592642	-0.00474292	-0.00354106	-0.00232304	-0.0010911	0.000152508	0.00140549	0.00266554	0.00393033	0.00519753	0.0064648	0.00772979	0.00899017	0.0102436	0.0114877	0.0127203	0.013939	0.0151416	0.0163258	0.0174894	0.0186303	0.0197463	0.0208354	0.0218955	0.0229247	0.0239209	0.0248824	0.0258074	0.026694	0.0275406	0.0283456	0.0291074	0.0298247	0.0304959	0.0311198
231	51.3978	-34.1974	-72.4021	193	228	191		231	-0.0140981	-0.0143295	-0.0145524	-0.014767	-0.0149731	-0.0151709	-0.0153604	-0.0155414	-0.0157141	-0.0158783	-0.0160341	-0.0161813	-0.01632	-0.0164499	-0.0165712	-0.0166835	-0.0167868	-0.0168811	-0.016966	-0.0170414	-0.0171072	-0.0171631	-0.017209	-0.0172445	-0.0172694	-0.0172836	-0.0172866	-0.0172783	-0.0172582	-0.0172261	-0.0171817	-0.0171247	-0.0170547	-0.0169713	-0.0168742	-0.0167631	-0.0166376	-0.0164973	-0.016342	-0.0161712	-0.0159847
232	33.1873	-23.2997	-82.2051	193	216	228		232	-0.00125728	-0.00158882	-0.0019282	-0.00227525	-0.00262976	-0.00299147	-0.00336011	-0.00373535	-0.00411685	-0.00450421	-0.004897	-0.00529477	-0.00569702	-0.0061032	-0.00651277	-0.00692511	-0.00733958	-0.00775553	-0.00817224	-0.008589	-0.00900504	-0.00941958	-0.00983181	-0.0102409	-0.010646	-0.0110462	-0.0114407	-0.0118285	-0.0122087	-0.0125804	-0.0129426	-0.0132944	-0.013635	-0.0139632	-0.0142782	-0.0145791	-0.0148649	-0.0151347	-0.0153877	-0.0156229	-0.0158394
233	-139.71	-36.7733	50.9479	89	123	122		233	-0.00269813	-0.000958436	0.000793828	0.00255592	0.00432507	0.00609852	0.00787349	0.0096472	0.0114169	0.0131798	0.0149333	0.0166745	0.0184008	0.0201097	0.0217984	0.0234645	0.0251055	0.0267188	0.0283021	0.0298531	0.0313696	0.0328492	0.03429	0.0356899	0.0370469	0.0383591	0.0396247	0.0408421	0.0420096	0.0431256	0.0441888	0.0451977	0.0461511	0.0470479	0.047887	0.0486673	0.049388	0.0500482	0.0506474	0.0511849	0.0516601
234	31.7144	-28.6856	-105.116	89	61	64		234	0.00228453	0.00182869	0.00136105	0.0008822	0.000392775	-0.000106552	-0.000615067	-0.00113202	-0.00165661	-0.00218803	-0.00272539	-0.00326781	-0.00381436	-0.00436407	-0.00491597	-0.00546903	-0.00602222	-0.00657449	-0.00712475	-0.00767191	-0.00821488	-0.00875253	-0.00928373	-0.00980736	-0.0103223	-0.0108274	-0.0113215	-0.0118036	-0.0122725	-0.0127271	-0.0131663	-0.0135891	-0.0139945	-0.0143814	-0.0147489	-0.015096	-0.0154218	-0.0157254	-0.016006	-0.0162628	-0.016495
235	26.3031	-35.4967	-126.766	61	89	60		235	0.00610404	0.00564739	0.00517327	0.00468242	0.00417563	0.00365376	0.00311772	0.00256846	0.00200697	0.00143431	0.000851561	0.000259844	-0.000339674	-0.000945798	-0.0015573	-0.00217292	-0.00279138	-0.00341139	-0.00403161	-0.00465072	-0.00526737	-0.0058802	-0.00648787	-0.00708902	-0.0076823	-0.00826636	-0.00883987	-0.00940151	-0.00995	-0.010484	-0.0110024	-0.0115039	-0.0119872	-0.0124514	-0.0128952	-0.0133175	-0.0137175	-0.0140941	-0.0144464	-0.0147735	-0.0150746
236	-132.385	-33.7926	8.99897	89	122	88		236	-0.00187	-0.00017278	0.00152501	0.00322104	0.00491299	0.00659857	0.00827552	0.00994162	0.0115947	0.0132326	0.0148532	0.0164544	0.0180344	0.0195911	0.0211227	0.0226274	0.0241034	0.0255491	0.0269628	0.0283431	0.0296884	0.0309975	0.0322689	0.0335015	0.0346941	0.0358457	0.0369552	0.0380218	0.0390445	0.0400228	0.0409558	0.0418429	0.0426837	0.0434777	0.0442244	0.0449237	0.0455751	0.0461786	0.046734	0.0472413	0.0477004
237	-121.503	-38.2993	-35.1956	60	89	88		237	0.00859029	0.00985556	0.0110945	0.0123057	0.013488	0.0146401	0.0157611	0.0168498	0.0179055	0.0189273	0.0199144	0.0208663	0.0217824	0.0226623	0.0235056	0.0243121	0.0250817	0.0258141	0.0265096	0.027168	0.0277897	0.0283748	0.0289238	0.029437	0.0299148	0.0303579	0.0307669	0.0311424	0.0314852	0.031796	0.0320758	0.0323252	0.0325454	0.0327373	0.0329017	0.0330398	0.0331526	0.0332412	0.0333066	0.0333499	0.0333721
238	-111.919	-37.232	-56.0196	44	69	86		238	0.017844	0.0189605	0.0200352	0.0210671	0.0220551	0.0229982	0.0238956	0.0247467	0.0255508	0.0263075	0.0270164	0.0276773	0.0282902	0.0288549	0.0293717	0.0298408	0.0302624	0.0306373	0.0309657	0.0312486	0.0314865	0.0316805	0.0318314	0.0319404	0.0320086	0.0320372	0.0320275	0.0319809	0.0318989	0.0317829	0.0316346	0.0314555	0.0312473	0.0310118	0.0307506	0.0304655	0.0301583	0.0298308	0.0294848	0.0291222	0.0287447
239	-64.0664	-36.5209	-148.844	69	119	86		239	0.0229874	0.0235518	0.0240717	0.0245467	0.0249767	0.0253619	0.0257024	0.0259984	0.0262502	0.0264583	0.0266233	0.0267457	0.0268264	0.0268661	0.0268658	0.0268264	0.026749	0.0266347	0.0264849	0.0263006	0.0260833	0.0258344	0.0255554	0.0252476	0.0249127	0.0245523	0.0241678	0.0237611	0.0233337	0.0228873	0.0224236	0.0219443	0.021451	0.0209456	0.0204295	0.0199046	0.0193725	0.0188348	0.018293	0.0177488	0.0172037
240	-76.4809	-33.1648	-131.329	69	44	59		240	0.0256598	0.0264564	0.0272032	0.0278996	0.0285452	0.0291398	0.0296831	0.0301751	0.0306159	0.0310057	0.0313446	0.0316333	0.031872	0.0320616	0.0322026	0.032296	0.0323426	0.0323434	0.0322996	0.0322124	0.032083	0.0319128	0.0317032	0.0314556	0.0311718	0.0308531	0.0305014	0.0301184	0.0297057	0.0292652	0.0287987	0.0283081	0.0277952	0.0272619	0.0267101	0.0261417	0.0255586	0.0249627	0.0243558	0.0237399	0.0231167
241	-101.904	-36.4663	-76.9914	57	32	33		241	0.0242873	0.0254478	0.0265567	0.0276127	0.0286148	0.0295619	0.0304533	0.0312882	0.0320661	0.0327865	0.0334492	0.034054	0.0346009	0.03509	0.0355215	0.0358959	0.0362136	0.0364753	0.0366817	0.0368337	0.0369323	0.0369786	0.0369739	0.0369195	0.0368167	0.0366672	0.0364724	0.0362342	0.0359543	0.0356346	0.0352769	0.0348832	0.0344557	0.0339963	0.0335072	0.0329906	0.0324486	0.0318836	0.0312976	0.030693	0.030072
242	-79.1457	-27.7452	-110.486	45	57	33		242	0.0284999	0.0294987	0.0304398	0.0313224	0.0321458	0.0329094	0.0336129	0.0342558	0.0348381	0.0353598	0.0358209	0.0362218	0.0365628	0.0368445	0.0370676	0.0372328	0.037341	0.0373933	0.0373908	0.0373349	0.0372267	0.0370679	0.03686	0.0366047	0.0363036	0.0359587	0.0355719	0.0351451	0.0346803	0.0341798	0.0336456	0.0330799	0.032485	0.0318631	0.0312166	0.0305477	0.0298589	0.0291523	0.0284303	0.0276954	0.0269497
243	-63.4334	-17.4494	-96.4229	34	35	44		243	0.031435	0.0323103	0.0331204	0.0338643	0.0345416	0.0351518	0.0356945	0.0361697	0.0365775	0.036918	0.0371916	0.0373988	0.0375403	0.0376169	0.0376296	0.0375795	0.0374678	0.037296	0.0370656	0.0367782	0.0364356	0.0360396	0.0355924	0.035096	0.0345526	0.0339645	0.0333341	0.0326639	0.0319564	0.0312141	0.0304398	0.0296361	0.0288057	0.0279516	0.0270763	0.0261828	0.0252738	0.0243522	0.0234207	0.0224822	0.0215395
244	-48.5524	-20.9607	-140.611	14	34	33		244	0.0223766	0.0227897	0.0231585	0.023483	0.0237633	0.0239997	0.0241925	0.0243421	0.024449	0.0245139	0.0245375	0.0245207	0.0244643	0.0243693	0.0242369	0.0240682	0.0238644	0.0236269	0.023357	0.0230561	0.0227258	0.0223676	0.0219832	0.021574	0.0211419	0.0206886	0.0202157	0.019725	0.0192183	0.0186975	0.0181642	0.0176203	0.0170675	0.0165077	0.0159426	0.015374	0.0148035	0.0142328	0.0136636	0.0130975	0.012536
245	-84.0718	-25.8412	-85.6904	34	45	33		245	0.0288846	0.0299873	0.0310278	0.0320049	0.0329179	0.0337657	0.0345479	0.0352639	0.0359133	0.0364961	0.0370123	0.0374619	0.0378453	0.038163	0.0384156	0.0386039	0.0387286	0.038791	0.0387923	0.0387336	0.0386166	0.0384427	0.0382137	0.0379314	0.0375978	0.0372148	0.0367846	0.0363094	0.0357915	0.0352333	0.0346373	0.0340058	0.0333416	0.0326472	0.0319252	0.0311784	0.0304094	0.0296209	0.0288157	0.0279965	0.027166
246	-41.6758	-31.9457	-161.401	45	34	44		246	0.0177069	0.0179825	0.0182223	0.0184263	0.0185949	0.0187284	0.0188271	0.0188918	0.0189229	0.0189212	0.0188873	0.0188223	0.0187269	0.0186021	0.0184491	0.0182688	0.0180625	0.0178313	0.0175765	0.0172995	0.0170015	0.0166839	0.0163481	0.0159956	0.0156277	0.0152461	0.0148521	0.0144472	0.0140329	0.0136107	0.0131821	0.0127485	0.0123114	0.0118721	0.0114322	0.0109929	0.0105557	0.0101217	0.00969228	0.00926862	0.00885189
247	-20.5777	-40.0043	-168.271	5	16	14		247	0.0142518	0.0143458	0.0144091	0.0144418	0.0144445	0.0144177	0.014362	0.014278	0.0141664	0.0140282	0.0138642	0.0136752	0.0134624	0.0132267	0.0129693	0.0126913	0.0123939	0.0120784	0.011746	0.0113982	0.0110361	0.0106611	0.0102747	0.0098783	0.0094732	0.00906086	0.00864269	0.0082201	0.00779449	0.00736725	0.00693975	0.00651335	0.00608937	0.0056691	0.00525381	0.00484472	0.00444302	0.00404984	0.00366628	0.00329338	0.00293212
248	-88.6212	-23.616	-57.7233	16	34	14		248	0.0244872	0.0253874	0.02623	0.0270138	0.0277382	0.0284024	0.029006	0.0295486	0.03003	0.0304501	0.0308092	0.0311074	0.0313451	0.031523	0.0316419	0.0317024	0.0317058	0.0316531	0.0315457	0.0313849	0.0311724	0.0309098	0.0305989	0.0302416	0.0298399	0.029396	0.028912	0.0283903	0.0278332	0.0272432	0.0266227	0.0259743	0.0253006	0.0246043	0.0238881	0.0231546	0.0224065	0.0216467	0.0208777	0.0201024	0.0193234
249	-3.82597	-29.5363	-155.24	34	16	35		249	0.0128863	0.0127984	0.0126824	0.0125389	0.0123684	0.0121716	0.0119493	0.0117022	0.0114313	0.0111375	0.0108217	0.0104852	0.0101289	0.00975402	0.0093618	0.00895346	0.0085303	0.00809365	0.00764484	0.00718527	0.00671634	0.00623946	0.00575608	0.00526762	0.00477554	0.00428129	0.00378631	0.00329203	0.00279988	0.00231125	0.00182754	0.00135009	0.000880242	0.000419281	-3.15373e-05	-0.000470997	-0.00089793	-0.00131122	-0.00170979	-0.00209263	-0.00245879
250	19.2221	-39.9702	-152.697	182	181	214		250	0.00759452	0.00735484	0.00709524	0.0068163	0.00651867	0.00620304	0.00587018	0.00552089	0.00515603	0.00477651	0.00438329	0.00397736	0.00355976	0.00313156	0.00269387	0.00224783	0.00179461	0.00133539	0.000871381	0.000403816	-6.6068e-05	-0.000537022	-0.00100779	-0.00147712	-0.00194375	-0.00240644	-0.00286394	-0.00331503	-0.00375851	-0.00419318	-0.00461789	-0.00503149	-0.00543288	-0.005821	-0.00619481	-0.00655333	-0.0068956	-0.00722074	-0.00752789	-0.00781627	-0.00808512
251	-101.33	-25.6832	-35.6653	215	182	214		251	0.0148019	0.0156442	0.0164461	0.0172068	0.0179255	0.0186015	0.0192343	0.0198234	0.0203686	0.0208697	0.0213266	0.0217394	0.0221084	0.0224337	0.0227158	0.0229553	0.0231529	0.0233092	0.0234252	0.0235018	0.0235402	0.0235414	0.0235067	0.0234376	0.0233353	0.0232015	0.0230377	0.0228456	0.0226268	0.0223831	0.0221164	0.0218284	0.0215211	0.0211963	0.020856	0.0205022	0.0201367	0.0197616	0.0193788	0.0189903	0.0185979
252	-115.675	-28.8607	-13.4129	182	215	183		252	0.00370099	0.0048554	0.00599305	0.00711256	0.00821261	0.00929195	0.0103494	0.0113839	0.0123944	0.0133798	0.0143394	0.0152724	0.016178	0.0170555	0.0179044	0.0187242	0.0195146	0.0202751	0.0210056	0.0217058	0.0223756	0.0230151	0.0236243	0.0242033	0.0247523	0.0252715	0.0257613	0.0262221	0.0266542	0.0270581	0.0274345	0.0277838	0.0281067	0.0284038	0.0286759	0.0289237	0.0291479	0.0293493	0.0295287	0.0296868	0.0298246
253	-111.061	-21.2055	8.84885	182	183	143		253	0.000793148	0.00156338	0.00233079	0.00309407	0.00385192	0.00460308	0.00534631	0.00608041	0.00680421	0.0075166	0.0082165	0.00890286	0.00957472	0.0102311	0.0108712	0.0114941	0.0120991	0.0126855	0.0132526	0.0137997	0.0143265	0.0148324	0.015317	0.0157799	0.0162209	0.0166397	0.0170361	0.01741	0.0177614	0.0180903	0.0183966	0.0186805	0.0189422	0.0191817	0.0193995	0.0195956	0.0197705	0.0199244	0.0200579	0.0201712	0.0202648
254	-127.118	-26.1173	30.229	142	182	143		254	-0.00348144	-0.00212962	-0.000766795	0.0006048	0.00198293	0.00336535	0.00474982	0.0061341	0.00751597	0.0088932	0.0102636	0.011625	0.0129753	0.0143124	0.0156342	0.0169387	0.0182239	0.0194878	0.0207287	0.0219448	0.0231341	0.0242952	0.0254263	0.0265259	0.0275924	0.0286246	0.0296211	0.0305805	0.0315017	0.0323835	0.0332251	0.0340253	0.0347832	0.0354982	0.0361695	0.0367963	0.0373782	0.0379146	0.0384052	0.0388494	0.0392472
255	-118.717	-21.2965	52.0559	182	142	181		255	-0.00759552	-0.00658571	-0.00555305	-0.00449955	-0.00342729	-0.00233838	-0.00123496	-0.000119192	0.00100673	0.00214059	0.00328019	0.00442329	0.00556768	0.00671114	0.00785147	0.00898646	0.010114	0.0112318	0.0123379	0.0134302	0.0145066	0.0155651	0.0166038	0.0176207	0.0186141	0.0195821	0.020523	0.0214351	0.0223168	0.0231666	0.023983	0.0247647	0.0255102	0.0262184	0.0268881	0.0275181	0.0281075	0.0286554	0.0291608	0.0296231	0.0300414
256	-129.838	-32.6838	71.8351	181	180	214		256	-0.00610328	-0.00464834	-0.00317321	-0.00168034	-0.000172195	0.00134873	0.0028799	0.00441878	0.00596281	0.00750942	0.00905603	0.0106001	0.012139	0.0136703	0.0151914	0.0166998	0.018193	0.0196686	0.0211241	0.0225572	0.0239656	0.025347	0.0266991	0.0280199	0.0293071	0.0305587	0.0317728	0.0329475	0.0340809	0.0351712	0.0362167	0.0372159	0.0381672	0.0390692	0.0399204	0.0407197	0.0414658	0.0421575	0.042794	0.0433741	0.0438972
257	-109.979	-22.8425	75.6898	180	233	214		257	-0.0115325	-0.0105857	-0.0096091	-0.0086048	-0.00757476	-0.006521	-0.00544562	-0.00435077	-0.00323861	-0.00211136	-0.000971264	0.000179419	0.0013384	0.00250339	0.00367208	0.00484216	0.00601133	0.00717728	0.00833773	0.00949039	0.010633	0.0117634	0.0128794	0.0139787	0.0150593	0.016119	0.017156	0.018168	0.0191533	0.02011	0.0210362	0.0219301	0.0227901	0.0236146	0.024402	0.0251509	0.0258598	0.0265273	0.0271523	0.0277337	0.0282702
258	-86.4688	-17.0455	77.5264	233	180	213		258	-0.0174803	-0.0171397	-0.0167612	-0.0163462	-0.0158958	-0.0154118	-0.0148954	-0.0143485	-0.0137726	-0.0131694	-0.0125408	-0.0118885	-0.0112144	-0.0105203	-0.00980837	-0.00908037	-0.00833835	-0.0075843	-0.00682023	-0.00604816	-0.00527012	-0.00448813	-0.00370421	-0.00292036	-0.00213857	-0.00136082	-0.000589054	0.000174808	0.000928877	0.0016713	0.00240027	0.00311401	0.0038108	0.00448898	0.00514692	0.00578305	0.00639589	0.00698398	0.00754595	0.0080805	0.00858639
259	-75.4466	-25.3548	95.7691	9	20	7		259	-0.0180657	-0.0175421	-0.016981	-0.0163838	-0.0157517	-0.0150863	-0.0143889	-0.0136613	-0.0129051	-0.0121219	-0.0113135	-0.0104818	-0.00962858	-0.00875574	-0.00786523	-0.00695902	-0.00603913	-0.00510758	-0.00416643	-0.00321775	-0.00226361	-0.00130612	-0.000347371	0.000610548	0.00156554	0.00251553	0.00345844	0.00439222	0.00531484	0.00622431	0.00711863	0.00799587	0.00885414	0.00969155	0.0105063	0.0112966	0.0120608	0.0127972	0.0135041	0.0141801	0.0148236
260	32.5482	-24.6242	76.4603	19	20	21		260	-0.0291003	-0.0283136	-0.0274764	-0.0265908	-0.0256587	-0.0246824	-0.0236642	-0.0226065	-0.0215117	-0.0203825	-0.0192215	-0.0180313	-0.0168148	-0.0155748	-0.0143142	-0.0130358	-0.0117427	-0.0104376	-0.00912373	-0.0078039	-0.0064811	-0.00515828	-0.00383835	-0.00252421	-0.00121869	7.53966e-05	0.00135531	0.00261838	0.00386198	0.00508359	0.00628076	0.00745113	0.00859245	0.00970255	0.0107794	0.011821	0.0128257	0.0137916	0.0147172	0.0156012	0.016442
261	8.95213	-14.1301	71.2993	20	6	7		261	-0.0304996	-0.0300199	-0.0294912	-0.0289153	-0.0282943	-0.0276301	-0.0269249	-0.026181	-0.0254006	-0.024586	-0.0237398	-0.0228645	-0.0219625	-0.0210365	-0.020089	-0.0191227	-0.0181403	-0.0171444	-0.0161378	-0.0151229	-0.0141026	-0.0130793	-0.0120558	-0.0110345	-0.010018	-0.00900867	-0.00800898	-0.00702123	-0.00604769	-0.00509053	-0.00415185	-0.00323367	-0.0023379	-0.00146635	-0.000620741	0.000197321	0.000986339	0.00174493	0.00247182	0.00316587	0.00382605
262	-10.2799	-20	89.8282	6	20	19		262	-0.0261219	-0.0257687	-0.025371	-0.0249299	-0.0244467	-0.0239229	-0.0233599	-0.0227593	-0.0221227	-0.0214518	-0.0207485	-0.0200146	-0.0192519	-0.0184626	-0.0176485	-0.0168117	-0.0159544	-0.0150787	-0.0141866	-0.0132805	-0.0123625	-0.0114349	-0.0104997	-0.00955927	-0.00861578	-0.00767142	-0.00672835	-0.00578873	-0.00485467	-0.00392825	-0.00301152	-0.00210648	-0.00121506	-0.000339177	0.000519347	0.00135874	0.00217729	0.00297337	0.00374542	0.00449196	0.00521158
263	56.9733	-29.8104	60.3812	23	9	24		263	-0.026318	-0.0254531	-0.0245414	-0.0235852	-0.0225868	-0.0215486	-0.0204733	-0.0193633	-0.0182215	-0.0170505	-0.0158533	-0.0146327	-0.0133917	-0.0121333	-0.0108605	-0.00957623	-0.00828365	-0.00698576	-0.0056856	-0.00438617	-0.00309047	-0.00180144	-0.000521985	0.000745041	0.00199685	0.00323073	0.00444405	0.00563425	0.00679887	0.00793556	0.00904208	0.0101163	0.0111561	0.0121598	0.0131255	0.0140515	0.0149365	0.015779	0.0165778	0.017332	0.0180404
264	-35.4217	-16.4094	90.3814	46	23	24		264	-0.0239076	-0.0237711	-0.0235929	-0.023374	-0.0231154	-0.0228182	-0.0224836	-0.0221128	-0.0217071	-0.0212681	-0.020797	-0.0202955	-0.019765	-0.0192074	-0.0186241	-0.018017	-0.0173878	-0.0167383	-0.0160703	-0.0153856	-0.0146862	-0.0139739	-0.0132506	-0.0125182	-0.0117786	-0.0110337	-0.0102854	-0.00953556	-0.00878605	-0.00803869	-0.00729531	-0.00655769	-0.00582757	-0.00510666	-0.00439664	-0.00369912	-0.00301568	-0.00234783	-0.00169705	-0.00106474	-0.000452235
265	59.7807	-18.9796	37.7893	99	71	84		265	-0.0240406	-0.0231709	-0.0222618	-0.0213159	-0.0203361	-0.019325	-0.0182856	-0.0172208	-0.0161336	-0.015027	-0.0139041	-0.012768	-0.0116219	-0.0104687	-0.00931167	-0.00815382	-0.00699821	-0.00584786	-0.00470575	-0.00357479	-0.00245781	-0.00135759	-0.000276813	0.000781925	0.00181614	0.00282343	0.00380155	0.00474835	0.00566181	0.00654004	0.00738132	0.00818403	0.00894674	0.00966814	0.0103471	0.0109826	0.0115739	0.0121203	0.0126213	0.0130765	0.0134858
266	-59.4757	-14.7085	84.0091	25	46	24		266	-0.0222072	-0.0221743	-0.0221002	-0.0219857	-0.0218319	-0.0216398	-0.0214105	-0.0211453	-0.0208455	-0.0205124	-0.0201475	-0.0197522	-0.0193281	-0.0188768	-0.0183998	-0.0178989	-0.0173758	-0.0168322	-0.0162698	-0.0156905	-0.015096	-0.0144883	-0.013869	-0.0132401	-0.0126033	-0.0119605	-0.0113136	-0.0106643	-0.0100144	-0.00936575	-0.00872	-0.0080789	-0.00744414	-0.00681735	-0.00620016	-0.00559411	-0.00500073	-0.00442149	-0.00385779	-0.00331099	-0.00278239
267	48.9704	-15.6435	12.0055	49	52	27		267	-0.0217237	-0.0207936	-0.0198323	-0.0188427	-0.0178281	-0.016792	-0.0157374	-0.0146679	-0.0135869	-0.0124977	-0.0114037	-0.0103084	-0.00921507	-0.00812707	-0.00704767	-0.00598012	-0.00492756	-0.00389306	-0.00287962	-0.00189012	-0.000927328	6.09847e-06	0.000907633	0.00177489	0.00260561	0.00339772	0.00414928	0.00485851	0.00552383	0.00614379	0.00671716	0.00724288	0.00772006	0.00814801	0.00852624	0.00885442	0.00913243	0.00936034	0.0095384	0.00966703	0.00974686
268	65.3448	-27.0865	-3.50415	52	48	27		268	-0.0155309	-0.0147987	-0.0140462	-0.0132757	-0.0124899	-0.0116914	-0.0108828	-0.0100668	-0.00924611	-0.00842328	-0.00760101	-0.00678192	-0.0059686	-0.00516363	-0.0043695	-0.00358867	-0.00282353	-0.00207639	-0.00134948	-0.000644943	3.51898e-05	0.000688978	0.0013146	0.00191035	0.00247466	0.00300606	0.00350326	0.00396508	0.00439048	0.00477859	0.00512868	0.00544017	0.00571263	0.0059458	0.00613957	0.00629397	0.00640922	0.00648565	0.00652379	0.00652428	0.00648793
269	46.167	-18.1912	-13.6259	52	49	76		269	-0.0150203	-0.014299	-0.0135616	-0.0128105	-0.0120484	-0.0112782	-0.0105026	-0.00972416	-0.00894573	-0.00816999	-0.0073996	-0.0066372	-0.00588539	-0.00514669	-0.00442357	-0.00371841	-0.00303354	-0.00237116	-0.00173339	-0.00112224	-0.000539602	1.27416e-05	0.000533148	0.0010201	0.00147223	0.00188831	0.00226725	0.00260811	0.00291014	0.00317269	0.00339533	0.00357774	0.0037198	0.00382152	0.0038831	0.00390488	0.00388737	0.00383123	0.00373728	0.00360648	0.00343994
270	40.131	-18.1839	-36.8958	48	52	74		270	-0.00999977	-0.00965866	-0.00931262	-0.0089633	-0.00861235	-0.0082614	-0.00791208	-0.007566	-0.00722473	-0.00688981	-0.00656276	-0.00624503	-0.00593803	-0.00564312	-0.00536158	-0.00509464	-0.00484345	-0.00460908	-0.00439253	-0.0041947	-0.00401641	-0.00385839	-0.00372125	-0.00360555	-0.0035117	-0.00344003	-0.00339076	-0.00336402	-0.0033598	-0.00337802	-0.00341847	-0.00348084	-0.00356472	-0.00366959	-0.00379482	-0.00393971	-0.00410342	-0.00428505	-0.0044836	-0.00469797	-0.00492699
271	32.2452	-17.6987	-58.8261	10	8	2		271	-0.00337777	-0.00341	-0.00344775	-0.0034917	-0.00354245	-0.00360061	-0.00366674	-0.00374137	-0.00382498	-0.00391801	-0.00402087	-0.00413389	-0.0042574	-0.00439162	-0.00453676	-0.00469294	-0.00486026	-0.00503873	-0.0052283	-0.00542888	-0.00564031	-0.00586235	-0.00609472	-0.00633706	-0.00658897	-0.00684997	-0.00711952	-0.00739703	-0.00768185	-0.00797327	-0.00827052	-0.00857278	-0.0088792	-0.00918885	-0.00950078	-0.00981399	-0.0101274	-0.01044	-0.0107507	-0.0110583	-0.0113616
272	12.3136	-12.9354	-70.2685	11	10	2		272	0.0102434	0.0100922	0.00991594	0.00971431	0.00948716	0.00923437	0.00895588	0.00865174	0.00832202	0.00796692	0.00758667	0.00718161	0.00675213	0.00629871	0.0058219	0.00532234	0.00480073	0.00425786	0.00369457	0.0031118	0.00251054	0.00189186	0.00125688	0.000606805	-5.71102e-05	-0.000733552	-0.00142115	-0.00211848	-0.00282409	-0.00353644	-0.004254	-0.00497517	-0.00569833	-0.00642184	-0.00714401	-0.00786318	-0.00857762	-0.00928564	-0.00998552	-0.0106756	-0.011354
273	14.0762	-15.1843	-94.7424	10	11	26		273	0.0112428	0.0109298	0.0105917	0.010229	0.00984198	0.00943119	0.0089972	0.00854061	0.00806214	0.00756254	0.00704262	0.00650326	0.0059454	0.00537004	0.00477822	0.00417106	0.0035497	0.00291535	0.00226925	0.00161271	0.00094705	0.000273639	-0.000406122	-0.0010908	-0.00177894	-0.00246906	-0.00315966	-0.00384923	-0.00453624	-0.00521918	-0.0058965	-0.00656667	-0.00722818	-0.00787951	-0.00851915	-0.00914564	-0.0097575	-0.0103533	-0.0109317	-0.0114913	-0.0120307
274	9.929	-17.6879	-116.105	25	10	26		274	0.013265	0.0129423	0.0125921	0.0122149	0.0118113	0.0113823	0.0109285	0.0104509	0.00995053	0.00942828	0.00888529	0.0083227	0.0077417	0.00714354	0.00652951	0.00590097	0.00525929	0.0046059	0.00394226	0.00326986	0.00259022	0.00190489	0.00121543	0.000523407	-0.000169576	-0.000861926	-0.00155204	-0.00223833	-0.0029192	-0.00359307	-0.00425836	-0.00491355	-0.0055571	-0.00618752	-0.00680334	-0.00740314	-0.00798554	-0.0085492	-0.00909282	-0.00961515	-0.010115
275	10.0714	-24.8865	-138.063	8	10	24		275	0.0114576	0.0111899	0.010897	0.0105794	0.010238	0.0098735	0.00948678	0.00907875	0.00865037	0.00820268	0.00773677	0.00725376	0.00675484	0.00624125	0.00571424	0.00517512	0.00462524	0.00406597	0.0034987	0.00292487	0.00234591	0.00176327	0.00117843	0.000592846	8.00665e-06	-0.00057462	-0.00115357	-0.00172738	-0.00229462	-0.00285386	-0.0034037	-0.00394277	-0.00446973	-0.00498328	-0.00548215	-0.00596511	-0.00643098	-0.00687865	-0.00730702	-0.00771509	-0.0081019
276	-60.0504	-15.8607	-121.768	10	25	24		276	0.0253713	0.0260042	0.0265862	0.027117	0.0275963	0.0280241	0.0284004	0.0287253	0.0289992	0.0292223	0.0293953	0.0295187	0.0295933	0.0296199	0.0295995	0.0295331	0.0294219	0.0292671	0.0290701	0.0288323	0.0285551	0.0282402	0.0278893	0.0275039	0.027086	0.0266373	0.0261597	0.0256551	0.0251256	0.0245731	0.0239996	0.0234071	0.0227978	0.0221737	0.0215368	0.0208892	0.0202329	0.0195701	0.0189026	0.0182325	0.0175617
277	-41.19	-12.6903	-103.925	27	12	28		277	0.0296564	0.0301273	0.0305395	0.0308927	0.0311867	0.0314216	0.0315977	0.0317151	0.0317744	0.0317762	0.0317212	0.0316103	0.0314444	0.0312247	0.0309524	0.0306288	0.0302556	0.0298341	0.0293662	0.0288536	0.0282982	0.027702	0.027067	0.0263955	0.0256895	0.0249514	0.0241836	0.0233883	0.0225681	0.0217255	0.0208629	0.0199828	0.0190879	0.0181807	0.0172637	0.0163395	0.0154106	0.0144796	0.013549	0.0126212	0.0116987
278	-32.0797	-14.2962	-125.029	11	12	27		278	0.0242557	0.0244989	0.0246947	0.0248435	0.0249454	0.0250008	0.0250103	0.0249744	0.0248938	0.0247695	0.0246022	0.0243931	0.0241433	0.0238538	0.0235262	0.0231617	0.0227618	0.022328	0.021862	0.0213654	0.02084	0.0202875	0.0197099	0.0191089	0.0184866	0.0178449	0.0171857	0.0165112	0.0158233	0.015124	0.0144155	0.0136997	0.0129788	0.0122547	0.0115294	0.0108049	0.0100832	0.0093662	0.00865577	0.00795373	0.00726186
279	-24.8406	-20.7019	-148.928	225	226	262		279	0.017506	0.0176176	0.0176937	0.0177347	0.0177411	0.0177133	0.017652	0.0175579	0.0174316	0.0172742	0.0170865	0.0168695	0.0166243	0.016352	0.0160537	0.0157308	0.0153846	0.0150164	0.0146276	0.0142195	0.0137938	0.013352	0.0128954	0.0124258	0.0119446	0.0114534	0.0109539	0.0104476	0.00993614	0.00942107	0.00890397	0.0083864	0.00786989	0.00735595	0.00684605	0.00634165	0.00584413	0.00535487	0.00487518	0.00440631	0.00394949
280	-49.0129	-13.7543	-77.4183	225	188	226		280	0.0326291	0.0331978	0.0336987	0.0341309	0.0344942	0.0347882	0.0350127	0.0351678	0.0352537	0.0352707	0.0352194	0.0351005	0.0349148	0.0346634	0.0343474	0.0339683	0.0335274	0.0330265	0.0324673	0.0318517	0.0311819	0.0304599	0.0296881	0.0288689	0.0280048	0.0270985	0.0261527	0.0251702	0.0241538	0.0231065	0.0220313	0.0209314	0.0198097	0.0186695	0.0175139	0.016346	0.0151692	0.0139865	0.0128012	0.0116164	0.0104353
281	-70.011	-18.4453	-70.8943	187	221	189		281	0.0308929	0.0317349	0.0325088	0.0332137	0.0338488	0.0344135	0.0349074	0.0353304	0.0356823	0.0359633	0.0361736	0.0363138	0.0363846	0.0363866	0.0363209	0.0361887	0.0359913	0.03573	0.0354066	0.0350228	0.0345805	0.0340817	0.0335287	0.0329236	0.032269	0.0315673	0.0308212	0.0300333	0.0292065	0.0283437	0.0274477	0.0265217	0.0255686	0.0245916	0.0235938	0.0225783	0.0215485	0.0205073	0.0194581	0.018404	0.0173481
282	-59.3177	-14.7634	-51.1173	221	187	219		282	0.0293461	0.0297072	0.0300033	0.0302338	0.0303982	0.0304961	0.0305275	0.0304922	0.0303907	0.0302231	0.02999	0.0296921	0.0293304	0.0289058	0.0284196	0.0278732	0.027268	0.0266057	0.0258882	0.0251175	0.0242956	0.0234249	0.0225077	0.0215464	0.0205439	0.0195026	0.0184256	0.0173156	0.0161758	0.0150091	0.0138188	0.012608	0.01138	0.010138	0.00888549	0.00762569	0.00636199	0.00509775	0.00383631	0.00258101	0.00133514
283	-78.922	-17.7282	-34.5494	150	187	189		283	0.0217199	0.0220502	0.0223283	0.0225536	0.0227257	0.0228445	0.0229097	0.0229215	0.0228799	0.0227854	0.0226384	0.0224395	0.0221895	0.0218893	0.02154	0.0211427	0.0206987	0.0202095	0.0196768	0.019102	0.0184872	0.0178342	0.017145	0.0164218	0.0156668	0.0148823	0.0140707	0.0132345	0.0123762	0.0114985	0.0106039	0.00969526	0.00877518	0.00784645	0.00691187	0.00597421	0.00503627	0.00410084	0.00317067	0.00224852	0.00133711
284	-93.675	-19.7453	-12.2942	149	111	151		284	0.0107919	0.0110946	0.0113688	0.0116139	0.0118295	0.0120151	0.0121705	0.0122955	0.01239	0.0124539	0.0124873	0.0124905	0.0124636	0.0124071	0.0123214	0.012207	0.0120646	0.011895	0.0116989	0.0114773	0.0112311	0.0109614	0.0106693	0.0103561	0.0100229	0.00967124	0.00930239	0.00891784	0.00851907	0.00810764	0.00768512	0.00725314	0.00681332	0.00636733	0.00591686	0.0054636	0.00500923	0.00455545	0.00410395	0.0036564	0.00321445
285	-87.2444	-14.7225	11.8239	188	149	151		285	0.00369342	0.00335695	0.00301352	0.00266283	0.00230461	0.00193861	0.00156463	0.0011825	0.000792077	0.000393279	-1.3945e-05	-0.000429597	-0.000853632	-0.00128596	-0.00172643	-0.00217486	-0.00263101	-0.00309458	-0.00356522	-0.00404253	-0.00452608	-0.00501536	-0.00550982	-0.00600888	-0.00651188	-0.00701815	-0.00752694	-0.0080375	-0.00854901	-0.00906062	-0.00957146	-0.0100806	-0.0105871	-0.0110901	-0.0115885	-0.0120813	-0.0125675	-0.0130461	-0.013516	-0.0139762	-0.0144258
286	-103.416	-16.5146	31.65	221	220	189		286	-0.00460511	-0.00432996	-0.00403956	-0.00373507	-0.00341768	-0.0030886	-0.00274907	-0.00240034	-0.00204366	-0.00168029	-0.00131151	-0.000938557	-0.000562697	-0.000185164	0.000192815	0.000570037	0.000945319	0.00131751	0.00168547	0.00204812	0.00240439	0.00275326	0.00309375	0.00342493	0.00374589	0.00405579	0.00435382	0.00463924	0.00491133	0.00516946	0.00541301	0.00564144	0.00585425	0.006051	0.0062313	0.0063948	0.00654121	0.00667031	0.0067819	0.00687584	0.00695203
287	-94.9262	-14.3558	54.9175	192	220	222		287	-0.0128563	-0.0127234	-0.0125587	-0.0123634	-0.0121389	-0.0118864	-0.0116072	-0.011303	-0.010975	-0.0106249	-0.0102542	-0.00986447	-0.00945733	-0.00903444	-0.00859745	-0.00814803	-0.00768786	-0.00721862	-0.00674199	-0.00625965	-0.00577326	-0.00528446	-0.00479489	-0.00430615	-0.00381982	-0.00333744	-0.00286054	-0.00239059	-0.00192902	-0.00147722	-0.00103654	-0.000608266	-0.000193649	0.000206125	0.000589925	0.000956675	0.00130536	0.00163503	0.0019448	0.00223383	0.00250136
288	38.2085	-16.5941	56.478	51	78	50		288	-0.0305598	-0.0297047	-0.0287997	-0.0278473	-0.02685	-0.0258107	-0.0247323	-0.0236178	-0.02247	-0.0212922	-0.0200876	-0.0188592	-0.0176103	-0.0163443	-0.0150643	-0.0137738	-0.0124758	-0.0111738	-0.00987099	-0.00857053	-0.00727562	-0.00598937	-0.00471482	-0.00345495	-0.00221267	-0.000990768	0.000208038	0.00138115	0.00252606	0.00364042	0.00472197	0.0057686	0.00677834	0.00774934	0.00867992	0.00956855	0.0104138	0.0112145	0.0119696	0.0126781	0.0133394
289	-18.9667	-7.79201	71.5585	112	81	113		289	-0.0269953	-0.0270214	-0.0270052	-0.0269477	-0.0268502	-0.0267141	-0.0265407	-0.0263316	-0.0260883	-0.0258123	-0.0255054	-0.0251692	-0.0248054	-0.0244159	-0.0240025	-0.0235669	-0.023111	-0.0226368	-0.022146	-0.0216405	-0.0211222	-0.020593	-0.0200547	-0.0195091	-0.018958	-0.0184032	-0.0178464	-0.0172893	-0.0167336	-0.0161809	-0.0156326	-0.0150903	-0.0145554	-0.0140293	-0.0135132	-0.0130084	-0.012516	-0.0120372	-0.0115728	-0.0111239	-0.0106913
290	-6.00105	-6.85888	51.6339	111	112	151		290	-0.0278639	-0.0278583	-0.0278127	-0.0277286	-0.027608	-0.0274527	-0.0272646	-0.0270457	-0.026798	-0.0265235	-0.0262245	-0.0259029	-0.025561	-0.0252008	-0.0248246	-0.0244344	-0.0240325	-0.0236208	-0.0232015	-0.0227766	-0.0223481	-0.021918	-0.0214881	-0.0210603	-0.0206363	-0.0202178	-0.0198064	-0.0194037	-0.0190111	-0.0186298	-0.0182613	-0.0179065	-0.0175667	-0.0172426	-0.0169351	-0.0166451	-0.016373	-0.0161194	-0.0158846	-0.0156691	-0.0154728
291	-44.4553	-6.69538	67.2622	78	79	109		291	-0.0236517	-0.0240377	-0.0243848	-0.0246936	-0.0249649	-0.0251996	-0.0253986	-0.0255629	-0.0256935	-0.0257916	-0.0258582	-0.0258946	-0.0259021	-0.0258818	-0.0258352	-0.0257636	-0.0256682	-0.0255506	-0.025412	-0.0252539	-0.0250777	-0.0248848	-0.0246766	-0.0244545	-0.0242198	-0.023974	-0.0237184	-0.0234542	-0.0231829	-0.0229056	-0.0226237	-0.0223382	-0.0220503	-0.0217612	-0.0214718	-0.0211833	-0.0208966	-0.0206126	-0.0203322	-0.0200561	-0.0197852
292	18.1987	-9.57997	48.1078	79	78	51		292	-0.030754	-0.0301572	-0.0295142	-0.0288275	-0.0280999	-0.027334	-0.0265328	-0.0256991	-0.0248358	-0.0239459	-0.0230326	-0.0220988	-0.0211476	-0.0201822	-0.0192055	-0.0182208	-0.017231	-0.0162391	-0.0152482	-0.0142611	-0.0132806	-0.0123097	-0.011351	-0.0104071	-0.00948046	-0.00857362	-0.00768884	-0.00682831	-0.00599411	-0.00518816	-0.00441228	-0.00366812	-0.0029572	-0.00228091	-0.00164046	-0.00103692	-0.000471209	5.59127e-05	0.000543842	0.000992132	0.00140049
293	-69.9729	-10.0896	60.9916	29	50	28		293	-0.0191841	-0.0196123	-0.0200033	-0.0203578	-0.0206766	-0.0209604	-0.02121	-0.0214264	-0.0216105	-0.0217634	-0.0218862	-0.02198	-0.0220459	-0.0220852	-0.0220991	-0.0220888	-0.0220557	-0.022001	-0.0219262	-0.0218324	-0.0217212	-0.0215937	-0.0214515	-0.0212957	-0.0211277	-0.0209489	-0.0207605	-0.0205638	-0.0203601	-0.0201506	-0.0199366	-0.019719	-0.0194992	-0.0192782	-0.019057	-0.0188367	-0.0186182	-0.0184025	-0.0181903	-0.0179826	-0.0177801
294	38.8887	-10.6403	33.9944	29	51	50		294	-0.0277914	-0.0269065	-0.0259794	-0.0250131	-0.0240107	-0.0229754	-0.0219105	-0.0208193	-0.0197052	-0.0185717	-0.017422	-0.0162598	-0.0150884	-0.0139113	-0.0127319	-0.0115536	-0.0103798	-0.00921363	-0.00805846	-0.00691738	-0.00579346	-0.00468968	-0.00360889	-0.00255384	-0.00152715	-0.000531328	0.000431278	0.00135845	0.00224814	0.00309843	0.00390759	0.00467405	0.00539639	0.0060734	0.00670402	0.00728739	0.0078228	0.00830974	0.0087479	0.00913711	0.0094774
295	23.5031	-9.57122	18.5586	190	150	189		295	-0.0238608	-0.0231351	-0.0223777	-0.0215916	-0.0207803	-0.019947	-0.019095	-0.0182278	-0.0173487	-0.016461	-0.0155683	-0.0146738	-0.0137809	-0.0128928	-0.0120128	-0.011144	-0.0102896	-0.00945241	-0.00863543	-0.00784143	-0.00707304	-0.00633281	-0.00562312	-0.00494623	-0.00430422	-0.00369903	-0.00313243	-0.00260603	-0.00212123	-0.00167929	-0.00128126	-0.000928006	-0.000620218	-0.000358384	-0.000142804	2.64113e-05	0.000149343	0.000226259	0.000257615	0.000244049	0.000186378
296	24.7085	-11.7356	-3.08222	150	190	146		296	-0.014147	-0.0135085	-0.0128556	-0.0121912	-0.0115183	-0.0108397	-0.0101585	-0.00947766	-0.00880002	-0.00812852	-0.007466	-0.00681529	-0.0061791	-0.00556012	-0.00496093	-0.00438402	-0.00383179	-0.0033065	-0.00281034	-0.00234533	-0.00191338	-0.00151624	-0.00115554	-0.00083272	-0.000549092	-0.000305791	-0.000103785	5.61285e-05	0.000173326	0.000247359	0.000277961	0.00026504	0.000208684	0.000109161	-3.30871e-05	-0.000217441	-0.000443108	-0.00070913	-0.00101438	-0.00135757	-0.00173726
297	23.2804	-13.2243	-25.8587	220	190	189		297	-0.0051186	-0.00471828	-0.00431973	-0.00392509	-0.00353647	-0.00315595	-0.00278558	-0.00242739	-0.00208334	-0.00175535	-0.00144527	-0.00115487	-0.00088588	-0.000639906	-0.000418482	-0.000223045	-5.49263e-05	8.46501e-05	0.000194573	0.000273851	0.000321614	0.000337118	0.00031975	0.000269029	0.000184611	6.6288e-05	-8.60092e-05	-0.00027221	-0.000492102	-0.000745336	-0.00103142	-0.00134973	-0.0016995	-0.00207982	-0.00248967	-0.0029279	-0.00339321	-0.00388422	-0.00439939	-0.0049371	-0.00549562
298	10.6312	-12.1692	-45.9114	190	220	192		298	0.00687297	0.00694428	0.00699441	0.00702223	0.00702668	0.00700672	0.00696143	0.00688993	0.00679144	0.00666523	0.0065107	0.00632729	0.00611458	0.0058722	0.00559993	0.0052976	0.00496517	0.00460271	0.00421037	0.00378842	0.00333726	0.00285735	0.0023493	0.00181381	0.00125167	0.000663799	5.12066e-05	-0.000584996	-0.0012436	-0.00192331	-0.00262272	-0.00334035	-0.00407465	-0.00482396	-0.00558656	-0.00636067	-0.00714443	-0.00793594	-0.00873322	-0.00953427	-0.010337
299	-11.1777	-10.68	-63.2846	194	192	222		299	0.0220143	0.0220112	0.0219627	0.0218683	0.0217274	0.02154	0.0213058	0.0210248	0.0206972	0.020323	0.0199028	0.0194368	0.0189258	0.0183704	0.0177714	0.0171298	0.0164466	0.0157231	0.0149604	0.0141601	0.0133237	0.0124527	0.0115489	0.0106141	0.00965016	0.0086592	0.00764324	0.00660445	0.00554507	0.0044674	0.00337381	0.00226671	0.00114858	2.19195e-05	-0.00111073	-0.00224679	-0.00338369	-0.00451881	-0.00564955	-0.00677331	-0.00788748
300	-5.52884	-10.6053	-86.2409	194	224	218		300	0.0206407	0.0205434	0.0204051	0.020226	0.0200062	0.0197459	0.0194454	0.0191053	0.0187261	0.0183085	0.0178532	0.017361	0.0168329	0.0162699	0.0156732	0.015044	0.0143835	0.0136932	0.0129746	0.0122291	0.0114585	0.0106643	0.0098484	0.00901254	0.0081586	0.00728851	0.00640424	0.00550778	0.00460118	0.00368651	0.00276588	0.00184138	0.000915158	-1.06579e-05	-0.000933932	-0.00185253	-0.00276434	-0.00366724	-0.00455917	-0.00543807	-0.00630192
301	-8.80435	-13.1888	-132.559	224	194	222		301	0.0164765	0.0164081	0.0163067	0.0161727	0.0160067	0.0158093	0.0155812	0.0153232	0.0150361	0.0147209	0.0143786	0.0140103	0.013617	0.0131999	0.0127604	0.0122998	0.0118192	0.0113203	0.0108044	0.010273	0.00972754	0.00916968	0.00860093	0.0080229	0.00743717	0.00684538	0.00624913	0.00565006	0.00504978	0.00444991	0.00385204	0.00325777	0.00266864	0.00208621	0.00151197	0.000947389	0.000393905	-0.000147098	-0.00067428	-0.00118635	-0.00168208
302	-13.8399	-11.5883	-107.782	190	153	146		302	0.0231081	0.0230753	0.0229982	0.0228773	0.022713	0.0225057	0.0222561	0.021965	0.0216331	0.0212614	0.020851	0.0204029	0.0199184	0.0193988	0.0188453	0.0182596	0.0176432	0.0169976	0.0163246	0.0156258	0.0149031	0.0141584	0.0133935	0.0126105	0.0118112	0.0109978	0.0101722	0.00933658	0.00849299	0.00764354	0.00679033	0.00593546	0.00508103	0.00422913	0.00338181	0.00254112	0.00170907	0.00088764	7.87536e-05	-0.000715699	-0.00149388
303	-27.6668	-11.0988	-84.402	153	190	192		303	0.0290355	0.0292578	0.0294225	0.0295297	0.029579	0.0295706	0.0295045	0.0293813	0.0292011	0.0289648	0.0286729	0.0283263	0.0279261	0.0274733	0.0269692	0.0264151	0.0258127	0.0251634	0.0244691	0.0237314	0.0229525	0.0221343	0.0212789	0.0203887	0.0194658	0.0185127	0.0175318	0.0165256	0.0154968	0.0144478	0.0133814	0.0123003	0.0112071	0.0101047	0.00899568	0.00788292	0.00676912	0.00565701	0.00454933	0.00344875	0.00235794
304	-13.5205	-10.9487	-39.9176	73	101	84		304	0.0177447	0.0177006	0.0176163	0.0174906	0.0173227	0.0171119	0.0168575	0.0165589	0.0162158	0.0158278	0.0153948	0.0149167	0.0143936	0.0138257	0.0132134	0.0125573	0.0118578	0.0111158	0.0103322	0.00950799	0.00864434	0.00774253	0.006804	0.00583028	0.00482303	0.00378405	0.00271522	0.00161855	0.000496144	-0.000649782	-0.00181693	-0.00300291	-0.00420526	-0.00542143	-0.00664882	-0.00788474	-0.00912649	-0.0103713	-0.0116163	-0.0128588	-0.0140958
305	2.01633	-10.7736	-19.7433	102	101	73		305	0.0026381	0.0027579	0.00286257	0.00295028	0.00301922	0.00306765	0.00309387	0.00309627	0.00307333	0.00302358	0.00294566	0.00283831	0.00270036	0.00253076	0.00232857	0.00209298	0.00182328	0.0015189	0.00117941	0.000804503	0.000394009	-5.20989e-05	-0.000533707	-0.00105056	-0.00160227	-0.00218828	-0.00280792	-0.00346037	-0.00414466	-0.0048597	-0.00560425	-0.00637694	-0.00717628	-0.00800065	-0.00884831	-0.00971742	-0.010606	-0.011512	-0.0124333	-0.0133675	-0.0143125
306	-0.211681	-9.09186	4.62416	101	102	156		306	-0.00920879	-0.0091435	-0.0090737	-0.0090016	-0.00892939	-0.00885927	-0.00879338	-0.00873385	-0.00868277	-0.00864218	-0.00861404	-0.00860026	-0.00860267	-0.00862302	-0.00866296	-0.00872405	-0.00880773	-0.00891534	-0.00904811	-0.00920712	-0.00939334	-0.00960761	-0.00985061	-0.0101229	-0.0104249	-0.0107568	-0.0111189	-0.0115109	-0.0119329	-0.0123843	-0.0128647	-0.0133736	-0.01391	-0.0144731	-0.0150618	-0.0156748	-0.0163109	-0.0169686	-0.0176462	-0.018342	-0.0190543
307	4.39942	-7.04027	29.0399	101	116	84		307	-0.023381	-0.0231669	-0.0229229	-0.0226514	-0.0223549	-0.0220358	-0.0216967	-0.0213402	-0.0209689	-0.0205853	-0.0201921	-0.0197916	-0.0193866	-0.0189796	-0.0185728	-0.0181689	-0.01777	-0.0173785	-0.0169966	-0.0166263	-0.0162698	-0.0159287	-0.0156051	-0.0153005	-0.0150166	-0.0147547	-0.0145161	-0.014302	-0.0141135	-0.0139515	-0.0138165	-0.0137094	-0.0136304	-0.0135799	-0.0135581	-0.0135649	-0.0136001	-0.0136635	-0.0137547	-0.0138729	-0.0140175
308	-17.3836	-6.87497	28.0548	157	101	156		308	-0.0165373	-0.0170194	-0.0174834	-0.0179308	-0.0183629	-0.0187812	-0.0191871	-0.019582	-0.0199673	-0.0203444	-0.0207147	-0.0210795	-0.0214402	-0.0217981	-0.0221543	-0.0225101	-0.0228665	-0.0232246	-0.0235854	-0.0239499	-0.0243188	-0.0246928	-0.0250728	-0.0254591	-0.0258523	-0.0262528	-0.0266609	-0.0270767	-0.0275003	-0.0279317	-0.0283708	-0.0288174	-0.029271	-0.0297313	-0.0301978	-0.0306698	-0.0311466	-0.0316274	-0.0321112	-0.0325971	-0.033084
309	-30.7847	-5.64832	47.7381	116	101	157		309	-0.0221105	-0.0227565	-0.0233711	-0.0239553	-0.0245099	-0.0250358	-0.025534	-0.0260055	-0.0264513	-0.0268725	-0.0272701	-0.0276453	-0.0279992	-0.0283329	-0.0286474	-0.0289441	-0.0292238	-0.0294877	-0.029737	-0.0299725	-0.0301954	-0.0304066	-0.0306071	-0.0307978	-0.0309795	-0.031153	-0.0313192	-0.0314787	-0.0316321	-0.0317802	-0.0319233	-0.0320621	-0.0321968	-0.0323279	-0.0324556	-0.0325802	-0.0327018	-0.0328205	-0.0329363	-0.0330492	-0.0331591
310	-55.0395	-7.69572	42.3465	144	114	143		310	-0.0152245	-0.0162062	-0.0171635	-0.0180966	-0.0190058	-0.0198914	-0.0207537	-0.021593	-0.0224098	-0.0232045	-0.0239775	-0.0247292	-0.0254602	-0.0261708	-0.0268615	-0.0275328	-0.0281852	-0.0288191	-0.029435	-0.0300332	-0.0306142	-0.0311784	-0.0317262	-0.0322579	-0.0327739	-0.0332744	-0.0337597	-0.0342301	-0.0346857	-0.0351267	-0.0355533	-0.0359656	-0.0363636	-0.0367473	-0.0371169	-0.0374721	-0.0378131	-0.0381395	-0.0384514	-0.0387485	-0.0390307
311	-78.5434	-11.7044	35.8131	103	114	145		311	-0.00830727	-0.00903223	-0.0097383	-0.0104258	-0.0110949	-0.0117461	-0.0123797	-0.0129961	-0.0135957	-0.014179	-0.0147463	-0.0152982	-0.0158351	-0.0163575	-0.0168657	-0.0173604	-0.0178419	-0.0183107	-0.0187672	-0.0192119	-0.0196451	-0.0200672	-0.0204785	-0.0208795	-0.0212704	-0.0216515	-0.022023	-0.0223853	-0.0227384	-0.0230826	-0.023418	-0.0237446	-0.0240627	-0.0243722	-0.0246731	-0.0249655	-0.0252492	-0.0255242	-0.0257904	-0.0260476	-0.0262958
312	-62.9388	-10.8924	15.5313	114	144	145		312	0.00189175	0.000883899	-0.000130965	-0.00115278	-0.00218146	-0.00321687	-0.00425885	-0.00530721	-0.0063617	-0.00742203	-0.00848786	-0.00955883	-0.0106345	-0.0117144	-0.0127979	-0.0138845	-0.0149735	-0.0160643	-0.0171561	-0.0182479	-0.0193391	-0.0204287	-0.0215156	-0.0225989	-0.0236775	-0.0247502	-0.0258159	-0.0268734	-0.0279213	-0.0289585	-0.0299835	-0.030995	-0.0319917	-0.032972	-0.0339345	-0.0348778	-0.0358004	-0.0367008	-0.0375775	-0.0384291	-0.0392539
313	-71.0042	-14.2018	-7.99752	174	137	136		313	0.0144337	0.013972	0.0134767	0.0129477	0.0123851	0.0117888	0.0111592	0.0104965	0.00980117	0.0090737	0.00831473	0.00752496	0.00670523	0.00585647	0.00497972	0.0040761	0.00314684	0.00219329	0.00121686	0.000219073	-0.000798467	-0.00183407	-0.00288595	-0.00395228	-0.00503112	-0.00612047	-0.0072183	-0.00832247	-0.00943084	-0.0105412	-0.0116512	-0.0127587	-0.0138614	-0.0149568	-0.0160427	-0.0171166	-0.0181763	-0.0192194	-0.0202435	-0.0212463	-0.0222256
314	-57.2412	-13.7033	-26.6733	137	177	138		314	0.0230989	0.0228776	0.022604	0.0222776	0.0218982	0.0214659	0.0209807	0.0204428	0.0198526	0.0192107	0.0185176	0.0177743	0.0169816	0.0161407	0.0152528	0.0143193	0.0133419	0.012322	0.0112616	0.0101625	0.0090269	0.00785686	0.0066547	0.00542283	0.00416373	0.00288002	0.00157437	0.000249567	-0.00109156	-0.00244608	-0.00381103	-0.00518339	-0.00656008	-0.007938	-0.00931402	-0.010685	-0.0120478	-0.0133992	-0.014736	-0.0160553	-0.0173538
315	-36.9913	-11.7795	-34.0248	121	137	138		315	0.0236109	0.0234404	0.0232177	0.022942	0.0226128	0.0222299	0.0217929	0.0213018	0.0207568	0.0201579	0.0195056	0.0188004	0.0180431	0.0172343	0.0163751	0.0154667	0.0145102	0.0135071	0.0124591	0.0113677	0.0102348	0.00906241	0.00785264	0.00660769	0.0053299	0.00402175	0.00268578	0.00132467	-5.88347e-05	-0.00146188	-0.00288156	-0.00431486	-0.00575874	-0.00721008	-0.00866573	-0.0101225	-0.0115771	-0.0130264	-0.0144671	-0.0158959	-0.0173097
316	-34.6986	-11.7139	-58.1802	137	121	136		316	0.0290409	0.029209	0.0293165	0.0293627	0.0293472	0.0292697	0.02913	0.0289281	0.0286643	0.0283389	0.0279523	0.0275053	0.0269985	0.0264331	0.02581	0.0251306	0.0243963	0.0236086	0.0227693	0.0218802	0.0209432	0.0199606	0.0189344	0.0178671	0.0167611	0.015619	0.0144434	0.0132372	0.0120031	0.010744	0.00946302	0.00816312	0.00684742	0.00551907	0.00418123	0.00283711	0.00148994	0.00014295	-0.00120064	-0.00253761	-0.00386475
317	-21.4126	-10.609	-15.8144	293	258	287		317	0.0111789	0.0108523	0.0104953	0.0101068	0.00968599	0.0092318	0.00874345	0.00822025	0.00766158	0.00706697	0.00643602	0.00576849	0.00506425	0.00432328	0.00354571	0.00273179	0.00188189	0.000996537	7.63753e-05	-0.000877812	-0.00186511	-0.00288447	-0.00393471	-0.00501453	-0.00612248	-0.00725701	-0.00841643	-0.00959893	-0.0108026	-0.0120254	-0.0132653	-0.0145199	-0.015787	-0.0170642	-0.018349	-0.0196387	-0.0209308	-0.0222227	-0.0235115	-0.0247944	-0.0260687
318	-24.3081	-8.85791	6.27179	258	257	287		318	-0.000723481	-0.00133742	-0.00196102	-0.00259531	-0.0032413	-0.00389992	-0.00457208	-0.00525861	-0.00596027	-0.00667777	-0.00741174	-0.00816271	-0.00893116	-0.00971744	-0.0105218	-0.0113445	-0.0121856	-0.013045	-0.0139226	-0.0148183	-0.0157315	-0.016662	-0.017609	-0.0185721	-0.0195503	-0.0205427	-0.0215484	-0.0225662	-0.023595	-0.0246334	-0.0256799	-0.0267332	-0.0277914	-0.0288531	-0.0299163	-0.0309792	-0.0320399	-0.0330964	-0.0341466	-0.0351883	-0.0362195
319	-41.2146	-8.37769	22.7331	265	224	222		319	-0.00650808	-0.00755187	-0.008592	-0.0096288	-0.0106626	-0.0116937	-0.0127225	-0.0137491	-0.0147739	-0.0157971	-0.0168188	-0.0178391	-0.0188583	-0.0198763	-0.0208931	-0.0219086	-0.0229229	-0.0239357	-0.0249467	-0.0259558	-0.0269625	-0.0279665	-0.0289673	-0.0299643	-0.0309569	-0.0319445	-0.0329264	-0.0339017	-0.0348696	-0.0358291	-0.0367793	-0.0377192	-0.0386477	-0.0395636	-0.0404657	-0.0413529	-0.0422237	-0.043077	-0.0439113	-0.0447252	-0.0455175
320	-45.5306	-11.2276	-5.14376	294	265	288		320	0.0121168	0.0113714	0.0105951	0.00978781	0.00894921	0.0080792	0.00717776	0.00624497	0.00528099	0.00428612	0.00326074	0.00220533	0.00112052	7.00398e-06	-0.00113438	-0.00230271	-0.00349692	-0.00471587	-0.00595829	-0.00722279	-0.00850792	-0.00981207	-0.0111336	-0.0124706	-0.0138214	-0.0151839	-0.0165561	-0.0179358	-0.0193208	-0.020709	-0.0220978	-0.023485	-0.024868	-0.0262444	-0.0276116	-0.028967	-0.0303081	-0.0316323	-0.0329368	-0.0342191	-0.0354765
				265	294	267
				224	265	267
				292	294	288
				292	295	294
				295	292	307
				260	292	288
				292	260	261
				292	261	290
				307	292	290
				297	298	270
				298	297	305
				272	298	299
				312	310	311
				310	312	319
				312	311	285
				313	312	285
				258	266	259
				266	258	293
				266	228	259
				228	266	264
				249	247	209
				247	249	279
				166	206	165
				207	206	166
				206	239	165
				250	235	275
				235	250	212
				201	235	212
				235	274	275
				211	250	209
				250	211	212
				212	211	175
				211	173	175
				302	274	300
				303	302	300
				302	303	277
				118	159	160
				161	118	160
				118	99	159
				118	161	98
				162	202	175
				162	161	202
				135	162	175
				161	162	98
				95	133	131
				96	133	95
				133	170	131
				173	133	135
				133	96	135
				172	211	209
				211	172	173
				172	133	173
				133	172	170
				208	207	168
				170	208	168
				172	208	170
				208	172	209
				247	208	209
				208	247	207
				22	42	41
				22	41	21
				23	22	9
				20	22	21
				22	20	9
				63	39	62
				39	38	62
				39	63	64
				38	39	37
				61	39	64
				39	61	37
				215	230	184
				230	215	257
				258	230	257
				230	258	259
				216	230	259
				230	216	184
				145	152	113
				152	191	151
				152	193	191
				112	152	151
				152	112	113
				144	185	145
				185	152	145
				152	185	193
				185	144	184
				216	185	184
				193	185	216
				123	93	132
				89	93	123
				93	89	64
				124	93	64
				93	124	132
				69	87	119
				121	87	88
				88	87	59
				87	69	59
				178	177	210
				178	210	236
				213	178	236
				57	55	32
				31	55	54
				55	31	32
				72	57	45
				100	72	86
				72	45	86
				61	36	37
				36	61	60
				35	36	60
				16	36	35
				6	18	5
				18	16	5
				18	36	16
				36	18	37
				18	19	37
				18	6	19
				142	141	181
				141	180	181
				58	23	46
				71	58	46
				85	71	99
				85	118	98
				118	85	99
				85	98	70
				58	85	70
				85	58	71
				47	48	74
				73	47	74
				48	47	26
				47	25	26
				17	3	4
				3	1	4
				1	3	2
				3	11	2
				3	12	11
				261	223	262
				223	225	262
				223	260	219
				260	223	261
				225	186	188
				186	149	188
				149	186	147
				187	186	219
				186	187	147
				186	223	219
				223	186	225
				187	148	147
				148	187	150
				149	110	111
				110	149	147
				79	110	109
				110	79	111
				110	148	109
				148	110	147
				263	220	221
				263	260	288
				260	263	221
				265	263	288
				220	263	222
				263	265	222
				108	78	109
				78	108	107
				148	108	109
				108	148	150
				107	108	146
				108	150	146
				78	77	50
				77	78	107
				77	49	50
				49	77	76
				77	107	76
				79	80	111
				80	112	111
				112	80	81
				80	79	51
				13	3	17
				3	13	12
				12	13	28
				13	29	28
				75	52	76
				52	75	74
				104	102	74
				75	104	74
				102	155	156
				104	155	102
				194	154	192
				154	153	192
				176	174	237
				176	137	174
				137	176	177
				177	176	210
				176	237	210
				298	271	270
				270	271	229
				271	272	232
				271	298	272
				231	271	232
				271	231	229
				298	304	299
				304	298	305
				304	305	317
				315	304	317
				304	316	299
				316	304	315
				319	320	318
				312	320	319
				318	320	317
				320	313	314
				320	312	313
				320	315	317
				315	320	314
				310	291	293
				291	266	293
				291	310	309
				266	291	264
				289	291	309
				264	291	289
				247	246	207
				246	206	207
				244	246	279
				246	247	279
				246	244	239
				206	246	239
				234	235	201
				234	200	232
				234	201	200
				273	234	232
				274	234	273
				235	234	274
				274	301	275
				302	301	274
				301	249	275
				249	301	279
				278	302	277
				244	278	277
				278	244	279
				301	278	279
				278	301	302
				162	97	98
				98	97	70
				97	68	70
				97	96	68
				96	97	135
				97	162	135
				22	43	42
				43	22	23
				68	43	70
				42	43	68
				43	58	70
				58	43	23
				120	140	119
				87	120	119
				120	121	138
				120	87	121
				83	55	57
				72	83	57
				83	114	103
				81	82	113
				82	103	113
				82	81	54
				55	82	54
				82	83	103
				83	82	55
				179	141	140
				141	179	180
				180	179	213
				179	178	213
				117	142	100
				117	141	142
				117	100	86
				119	117	86
				140	117	119
				141	117	140
				56	47	73
				56	73	84
				71	56	84
				56	71	46
				25	56	46
				47	56	25
				53	80	51
				29	53	51
				81	53	54
				80	53	81
				13	30	29
				30	53	29
				31	30	17
				30	13	17
				30	31	54
				53	30	54
				153	106	146
				106	75	76
				107	106	76
				106	107	146
				105	155	104
				105	106	153
				154	105	153
				105	154	155
				105	104	75
				106	105	75
				195	194	218
				195	154	194
				196	195	218
				154	195	155
				195	196	156
				155	195	156
				83	115	114
				115	83	72
				115	72	100
				114	115	143
				115	142	143
				142	115	100
				178	139	177
				179	139	178
				177	139	138
				139	120	138
				120	139	140
				139	179	140
[truncated: 984 more columns]

## Sheet: Fig3b_UterineEMG
time(s)	Site A EMG (mv)	Site B EMG (mv)	Site C EMG (mv)	Site D EMG (mv)	Site E EMG (mv)
-22.0703	0.00740302	-0.0033811	-0.00748421	0.00308258	-0.000178807
-22.0606	0.00779325	-0.00293	-0.00714981	0.0032293	-0.000363098
-22.0508	0.00817081	-0.00247935	-0.00680294	0.00337184	-0.00054535
-22.041	0.00853505	-0.00202983	-0.00644414	0.00350952	-0.000726032
-22.0313	0.00888534	-0.00158212	-0.00607393	0.00364173	-0.000905618
-22.0215	0.0092211	-0.00113683	-0.00569292	0.00376782	-0.00108458
-22.0117	0.00954176	-0.000694568	-0.00530171	0.00388719	-0.0012634
-22.002	0.00984679	-0.000255902	-0.00490093	0.00399926	-0.00144254
-21.9922	0.0101357	0.000178641	-0.00449125	0.00410345	-0.00162246
-21.9824	0.010408	0.000608567	-0.00407335	0.00419923	-0.00180361
-21.9727	0.0106632	0.00103342	-0.00364795	0.00428608	-0.00198642
-21.9629	0.0109011	0.00145277	-0.00321578	0.0043635	-0.00217131
-21.9531	0.0111211	0.00186624	-0.00277758	0.00443104	-0.00235866
-21.9434	0.011323	0.00227347	-0.00233414	0.00448827	-0.00254885
-21.9336	0.0115065	0.00267414	-0.00188623	0.0045348	-0.00274221
-21.9238	0.0116713	0.00306798	-0.00143467	0.00457025	-0.00293905
-21.9141	0.0118173	0.00345474	-0.000980269	0.00459432	-0.00313964
-21.9043	0.0119442	0.0038342	-0.000523859	0.0046067	-0.00334424
-21.8945	0.0120519	0.00420618	-6.63e-05	0.00460715	-0.00355303
-21.8848	0.0121404	0.00457053	0.000391623	0.00459545	-0.00376618
-21.875	0.0122096	0.00492713	0.000848995	0.00457143	-0.0039838
-21.8652	0.0122595	0.00527588	0.00130498	0.00453497	-0.00420598
-21.8555	0.01229	0.00561672	0.00175872	0.00448596	-0.00443274
-21.8457	0.0123014	0.00594959	0.00220934	0.00442435	-0.00466407
-21.8359	0.0122937	0.00627449	0.002656	0.00435015	-0.00489991
-21.8262	0.012267	0.00659142	0.00309784	0.00426338	-0.00514015
-21.8164	0.0122215	0.00690039	0.00353401	0.00416411	-0.00538462
-21.8067	0.0121576	0.00720144	0.00396367	0.00405247	-0.00563312
-21.7969	0.0120754	0.00749464	0.004386	0.0039286	-0.00588538
-21.7871	0.0119753	0.00778003	0.00480016	0.00379271	-0.00614112
-21.7774	0.0118576	0.00805772	0.00520535	0.00364504	-0.00639996
-21.7676	0.0117227	0.00832777	0.0056008	0.00348585	-0.00666152
-21.7578	0.011571	0.00859028	0.00598572	0.00331547	-0.00692534
-21.7481	0.011403	0.00884535	0.00635936	0.00313425	-0.00719093
-21.7383	0.0112191	0.00909308	0.00672099	0.00294258	-0.00745776
-21.7285	0.01102	0.00933358	0.00706992	0.00274087	-0.00772523
-21.7188	0.0108061	0.00956693	0.00740544	0.00252959	-0.00799274
-21.709	0.010578	0.00979324	0.00772692	0.00230923	-0.00825963
-21.6992	0.0103363	0.0100126	0.00803372	0.00208031	-0.0085252
-21.6895	0.0100818	0.0102251	0.00832524	0.00184338	-0.00878872
-21.6797	0.00981493	0.0104307	0.00860092	0.001599	-0.00904944
-21.6699	0.00953652	0.0106297	0.00886023	0.0013478	-0.00930656
-21.6602	0.00924724	0.0108219	0.00910267	0.00109038	-0.00955928
-21.6504	0.00894782	0.0110075	0.00932777	0.000827396	-0.00980677
-21.6406	0.00863902	0.0111864	0.00953511	0.000559517	-0.0100482
-21.6309	0.00832158	0.0113587	0.00972429	0.000287423	-0.0102826
-21.6211	0.0079963	0.0115243	0.00989497	1.18e-05	-0.0105092
-21.6113	0.00767607	0.0117414	0.010054	-0.00025816	-0.0108159
-21.6016	0.00733679	0.0118902	0.0101863	-0.000539134	-0.0110191
-21.5918	0.00699205	0.0120323	0.0102994	-0.000821464	-0.0112118
-21.582	0.00664269	0.0121673	0.0103929	-0.00110442	-0.011393
-21.5723	0.00628952	0.0122953	0.0104668	-0.00138725	-0.0115619
-21.5625	0.00593336	0.012416	0.0105209	-0.00166922	-0.0117175
-21.5527	0.00557505	0.0125294	0.0105552	-0.00194959	-0.0118591
-21.543	0.0052154	0.0126351	0.0105697	-0.00222762	-0.0119858
-21.5332	0.00485524	0.0127331	0.0105643	-0.00250257	-0.0120967
-21.5234	0.00449539	0.0128231	0.0105391	-0.00277374	-0.012191
-21.5137	0.00413665	0.0129048	0.0104943	-0.00304039	-0.0122681
-21.5039	0.00377983	0.0129779	0.01043	-0.00330182	-0.0123271
-21.4942	0.00342571	0.0130422	0.0103463	-0.00355735	-0.0123673
-21.4844	0.00307507	0.0130974	0.0102436	-0.0038063	-0.0123882
-21.4746	0.00272867	0.0131431	0.010122	-0.00404802	-0.012389
-21.4649	0.00238725	0.013179	0.00998198	-0.00428187	-0.0123692
-21.4551	0.00205155	0.0132048	0.00982375	-0.00450724	-0.0123283
-21.4453	0.00172226	0.0132201	0.00964775	-0.00472354	-0.0122658
-21.4356	0.00140007	0.0132244	0.0094544	-0.0049302	-0.0121813
-21.4258	0.00108564	0.0132175	0.00924415	-0.00512669	-0.0120744
-21.416	0.000779596	0.0131989	0.00901749	-0.00531249	-0.0119449
-21.4063	0.000482549	0.0131683	0.00877496	-0.00548713	-0.0117923
-21.3965	0.000195077	0.0131251	0.00851712	-0.00565016	-0.0116167
-21.3867	-8.23e-05	0.0130692	0.00824453	-0.00580116	-0.0114179
-21.377	-0.000348981	0.013	0.00795783	-0.00593975	-0.0111957
-21.3672	-0.000604566	0.0129171	0.00765764	-0.00606558	-0.0109503
-21.3574	-0.000848576	0.0128202	0.00734465	-0.00617833	-0.0106817
-21.3477	-0.00108059	0.0127089	0.00701953	-0.00627773	-0.01039
-21.3379	-0.00130024	0.0125829	0.006683	-0.00636354	-0.0100755
-21.3281	-0.00150717	0.0124417	0.00633579	-0.00643555	-0.00973845
-21.3184	-0.00170107	0.0122851	0.00597865	-0.0064936	-0.00937917
-21.3086	-0.00188168	0.0121128	0.00561234	-0.00653755	-0.00899808
-21.2988	-0.00204877	0.0119244	0.00523764	-0.00656732	-0.00859568
-21.2891	-0.00220214	0.0117197	0.00485534	-0.00658285	-0.00817251
-21.2793	-0.00234165	0.0114985	0.00446623	-0.00658413	-0.00772919
-21.2695	-0.00246719	0.0112605	0.00407113	-0.00657118	-0.00726638
-21.2598	-0.00257867	0.0110056	0.00367085	-0.00654406	-0.00678483
-21.25	-0.00267607	0.0107336	0.0032662	-0.00650287	-0.00628534
-21.2402	-0.0027594	0.0104445	0.002858	-0.00644773	-0.00576876
-21.2305	-0.00282871	0.0101381	0.00244707	-0.00637883	-0.005236
-21.2207	-0.00288409	0.00981443	0.00203421	-0.00629636	-0.00468803
-21.2109	-0.00292566	0.00947354	0.00162026	-0.00620056	-0.00412587
-21.2012	-0.0029536	0.00911545	0.00120599	-0.00609171	-0.00355059
-21.1914	-0.0029681	0.00874028	0.000792223	-0.00597011	-0.00296328
-21.1817	-0.00296942	0.00834816	0.000379729	-0.0058361	-0.00236512
-21.1719	-0.00295784	0.00793931	-3.07e-05	-0.00569004	-0.00175728
-21.1621	-0.00293367	0.00751396	-0.00043835	-0.00553232	-0.00114101
-21.1524	-0.00289726	0.00707241	-0.000842431	-0.00536338	-0.000517558
-21.1426	-0.00284902	0.00661502	-0.00124223	-0.00518366	0.000111784
-21.1328	-0.00278935	0.00614218	-0.00163704	-0.00499364	0.000745698
-21.1231	-0.00271871	0.00565434	-0.00202618	-0.00479381	0.00138285
-21.1133	-0.00263759	0.005152	-0.00240897	-0.00458469	0.00202188
-21.1035	-0.0025465	0.00463572	-0.00278477	-0.00436682	0.00266142
-21.0938	-0.00244599	0.0041061	-0.00315297	-0.00414077	0.00330009
-21.084	-0.00233662	0.0035638	-0.00351296	-0.0039071	0.00393651
-21.0742	-0.00221899	0.00300953	-0.00386419	-0.00366641	0.00456929
-21.0645	-0.00209372	0.00244403	-0.00420611	-0.0034193	0.00519703
-21.0547	-0.00196145	0.00186812	-0.00453821	-0.00316638	0.00581838
-21.0449	-0.00182283	0.00128265	-0.00486001	-0.0029083	0.00643194
-21.0352	-0.00167854	0.000688509	-0.00517105	-0.00264566	0.00703637
-21.0254	-0.00152928	8.66e-05	-0.00547092	-0.00237913	0.00763031
-21.0156	-0.00137575	-0.000521963	-0.00575922	-0.00210934	0.00821247
-21.0059	-0.00121868	-0.00113629	-0.00603559	-0.00183694	0.00878153
-20.9961	-0.00105878	-0.00175527	-0.0062997	-0.00156259	0.00933623
-20.9863	-0.000896806	-0.00237782	-0.00655127	-0.00128693	0.00987534
-20.9766	-0.000733488	-0.00300279	-0.00679001	-0.0010106	0.0103976
-20.9668	-0.000569575	-0.00362905	-0.00701571	-0.000734267	0.010902
-20.957	-0.000405813	-0.00425538	-0.00722815	-0.000458553	0.0113873
-20.9473	-0.00024295	-0.00488059	-0.00742718	-0.000184094	0.0118524
-20.9375	-8.17e-05	-0.00550345	-0.00761266	8.85e-05	0.0122963
-20.9277	7.71e-05	-0.00612271	-0.00778447	0.000358575	0.0127181
-20.918	0.000232859	-0.0067371	-0.00794254	0.000625569	0.0131167
-20.9082	0.000384771	-0.00734536	-0.00808683	0.00088888	0.0134914
-20.8984	0.000532148	-0.0079462	-0.00821732	0.00114793	0.0138413
-20.8887	0.000674296	-0.00853834	-0.00833403	0.00140216	0.0141656
-20.8789	0.000810538	-0.00912051	-0.00843699	0.00165103	0.0144637
-20.8692	0.000940215	-0.00969142	-0.00852626	0.00189402	0.0147349
-20.8594	0.00106269	-0.0102498	-0.00860196	0.0021306	0.0149786
-20.8496	0.00117734	-0.0107944	-0.00866418	0.00236031	0.0151944
-20.8399	0.00128358	-0.011324	-0.00871308	0.00258266	0.0153817
-20.8301	0.00138085	-0.0118374	-0.00874882	0.00279722	0.0155402
-20.8203	0.0014686	-0.0123334	-0.00877159	0.00300357	0.0156696
-20.8106	0.00154633	-0.0128108	-0.00878159	0.0032013	0.0157697
-20.8008	0.00161356	-0.0132684	-0.00877906	0.00339004	0.0158402
-20.791	0.00166985	-0.0137053	-0.00876424	0.00356944	0.015881
-20.7813	0.0017148	-0.0141203	-0.00873739	0.00373917	0.0158922
-20.7715	0.00174803	-0.0145125	-0.00869879	0.00389894	0.0158737
-20.7617	0.00176921	-0.0148808	-0.00864873	0.00404846	0.0158256
-20.752	0.00177805	-0.0152244	-0.00858752	0.0041875	0.0157481
-20.7422	0.00177428	-0.0155424	-0.00851548	0.00431583	0.0156414
-20.7324	0.00175771	-0.015834	-0.00843293	0.00443325	0.0155058
-20.7227	0.00172815	-0.0160985	-0.00834021	0.0045396	0.0153416
-20.7129	0.00168549	-0.0163351	-0.00823767	0.00463473	0.0151492
-20.7031	0.00162962	-0.0165434	-0.00812565	0.00471853	0.0149291
-20.6934	0.00156052	-0.0167228	-0.00800451	0.00479091	0.0146818
-20.6836	0.00147819	-0.0168727	-0.0078746	0.00485182	0.014408
-20.6738	0.00138268	-0.0169928	-0.0077363	0.0049012	0.0141081
-20.6641	0.00127407	-0.0170828	-0.00758997	0.00493906	0.013783
-20.6543	0.00115252	-0.0171424	-0.00743596	0.00496542	0.0134334
-20.6445	0.0010182	-0.0171715	-0.00727464	0.0049803	0.01306
-20.6348	0.000871344	-0.01717	-0.00710637	0.00498379	0.0126636
-20.625	0.000712224	-0.0171379	-0.0069315	0.00497597	0.0122452
-20.6152	0.000541157	-0.0170752	-0.0067504	0.00495695	0.0118057
-20.6055	0.000358504	-0.0169821	-0.0065634	0.00492688	0.011346
-20.5957	0.000164669	-0.0168589	-0.00637085	0.00488592	0.010867
-20.5859	-3.99e-05	-0.0167058	-0.00617309	0.00483425	0.0103699
-20.5762	-0.000254728	-0.0165233	-0.00597043	0.00477207	0.00985563
-20.5664	-0.000479279	-0.0163119	-0.00576321	0.00469963	0.0093253
-20.5567	-0.000712995	-0.016072	-0.00555173	0.00461715	0.00878
-20.5469	-0.000955274	-0.0158044	-0.00533629	0.00452491	0.00822086
-20.5371	-0.00120548	-0.0155097	-0.00511718	0.0044232	0.00764901
-20.5274	-0.00146295	-0.0151887	-0.00489469	0.00431231	0.00706561
-20.5176	-0.00172697	-0.0148424	-0.00466908	0.00419256	0.00647184
-20.5078	-0.00199683	-0.0144715	-0.00444061	0.00406431	0.00586887
-20.4981	-0.00227175	-0.0140771	-0.00420953	0.00392789	0.00525788
-20.4883	-0.00255096	-0.0136603	-0.00397607	0.00378367	0.00464008
-20.4785	-0.00283365	-0.0132221	-0.00374046	0.00363204	0.00401665
-20.4688	-0.00311898	-0.0127638	-0.0035029	0.00347339	0.0033888
-20.459	-0.00340612	-0.0122865	-0.00326361	0.00330812	0.00275771
-20.4492	-0.00369419	-0.0117916	-0.00302275	0.00313665	0.00212458
-20.4395	-0.00398231	-0.0112804	-0.00278053	0.00295942	0.00149057
-20.4297	-0.0042696	-0.0107542	-0.00253709	0.00277685	0.000856868
-20.4199	-0.00455515	-0.0102144	-0.00229259	0.00258939	0.000224625
-20.4102	-0.00483807	-0.00966256	-0.00204718	0.00239749	-0.000405014
-20.4004	-0.00511743	-0.00910005	-0.00180098	0.00220162	-0.00103092
-20.3906	-0.00539234	-0.0085284	-0.00155412	0.00200224	-0.001652
-20.3809	-0.00566188	-0.00794911	-0.00130671	0.00179981	-0.00226714
-20.3711	-0.00592515	-0.00736371	-0.00105885	0.00159483	-0.00287529
-20.3613	-0.00618126	-0.00677374	-0.000810644	0.00138775	-0.00347541
-20.3516	-0.00642931	-0.00618074	-0.000562168	0.00117906	-0.00406649
-20.3418	-0.00666845	-0.00558626	-0.000313505	0.000969237	-0.00464752
-20.332	-0.00689781	-0.00499184	-6.47e-05	0.000758768	-0.00521757
-20.3223	-0.00711657	-0.00439901	0.000184108	0.000548131	-0.00577569
-20.3125	-0.00732389	-0.00380927	0.000432933	0.000337805	-0.00632098
-20.3027	-0.007519	-0.00322414	0.000681695	0.000128265	-0.0068526
-20.293	-0.00770113	-0.00264507	0.000930344	-8e-05	-0.00736969
-20.2832	-0.00786955	-0.0020735	0.00117883	-0.000286562	-0.00787148
-20.2734	-0.00802354	-0.00151086	0.00142712	-0.000490917	-0.0083572
-20.2637	-0.00816245	-0.00095849	0.00167516	-0.000692618	-0.00882613
-20.2539	-0.00828565	-0.000417729	0.00192291	-0.000891213	-0.00927758
-20.2442	-0.00839253	0.00011015	0.00217033	-0.00108626	-0.00971091
-20.2344	-0.00848255	0.000623922	0.00241738	-0.00127732	-0.0101255
-20.2246	-0.0085552	0.00112242	0.00266402	-0.00146396	-0.0105208
-20.2149	-0.00861002	0.00160453	0.00291021	-0.00164577	-0.0108963
-20.2051	-0.00864658	0.00206921	0.00315588	-0.00182235	-0.0112514
-20.1953	-0.00866451	0.00251548	0.003401	-0.00199329	-0.0115858
-20.1856	-0.00866351	0.00294244	0.00364552	-0.00215822	-0.011899
-20.1758	-0.00864329	0.00334924	0.00388936	-0.00231676	-0.0121907
-20.166	-0.00860365	0.00373513	0.00413246	-0.00246855	-0.0124604
-20.1563	-0.00854441	0.00409942	0.00437476	-0.00261327	-0.0127081
-20.1465	-0.00846547	0.00444152	0.00461617	-0.00275057	-0.0129333
-20.1367	-0.00836678	0.0047609	0.0048566	-0.00288016	-0.0131359
-20.127	-0.00824834	0.00505712	0.00509597	-0.00300174	-0.0133157
-20.1172	-0.0081102	0.00532985	0.00533417	-0.00311502	-0.0134727
-20.1074	-0.00795248	0.0055788	0.00557109	-0.00321976	-0.0136066
-20.0977	-0.00777535	0.0058038	0.0058066	-0.00331572	-0.0137175
-20.0879	-0.00757903	0.00600477	0.00604058	-0.00340267	-0.0138053
-20.0781	-0.00736381	0.00618169	0.00627288	-0.00348042	-0.0138702
-20.0684	-0.00713002	0.00633464	0.00650335	-0.00354879	-0.0139121
-20.0586	-0.00687805	0.0064638	0.00673182	-0.00360761	-0.0139311
-20.0488	-0.00660836	0.00656942	0.00695813	-0.00365676	-0.0139274
-20.0391	-0.00632144	0.00665183	0.00718208	-0.00369612	-0.0139012
-20.0293	-0.00601783	0.00671145	0.00740348	-0.00372559	-0.0138526
-20.0195	-0.00569815	0.00674878	0.00762212	-0.00374512	-0.013782
-20.0098	-0.00536305	0.0067644	0.00783777	-0.00375464	-0.0136896
-20	-0.00501321	0.00675896	0.00805021	-0.00375415	-0.0135757
-19.9902	-0.0046494	0.0067332	0.00825918	-0.00374364	-0.0134407
-19.9805	-0.00427238	0.0066879	0.00846444	-0.00372313	-0.0132849
-19.9707	-0.003883	0.00662393	0.00866572	-0.00369268	-0.0131088
-19.9609	-0.00348212	0.00654223	0.00886274	-0.00365237	-0.0129128
-19.9512	-0.00307065	0.00644377	0.0090552	-0.00360229	-0.0126973
-19.9414	-0.00264953	0.0063296	0.00924282	-0.00354256	-0.0124629
-19.9317	-0.00221973	0.00620082	0.00942527	-0.00347333	-0.0122101
-19.9219	-0.00178226	0.00605857	0.00960225	-0.00339478	-0.0119394
-19.9121	-0.00133815	0.00590404	0.00977343	-0.00330711	-0.0116514
-19.9024	-0.000888443	0.00573845	0.00993846	-0.00321053	-0.0113467
-19.8926	-0.000434229	0.00556305	0.010097	-0.00310529	-0.0110259
-19.8828	2.34e-05	0.00537914	0.0102487	-0.00299166	-0.0106897
-19.8731	0.000483349	0.00518802	0.0103932	-0.00286993	-0.0103388
-19.8633	0.000944484	0.00499102	0.0105302	-0.00274042	-0.00997375
-19.8535	0.00140568	0.00478948	0.0106592	-0.00260347	-0.00959538
-19.8438	0.0018658	0.00458475	0.0107799	-0.00245942	-0.00920437
-19.834	0.00232371	0.00437817	0.010892	-0.00230867	-0.00880148
-19.8242	0.00277827	0.0041711	0.010995	-0.00215162	-0.00838746
-19.8145	0.00322836	0.00396488	0.0110885	-0.00198868	-0.00796308
-19.8047	0.00367283	0.00376082	0.0111723	-0.00182029	-0.00752914
-19.7949	0.00411059	0.00356023	0.0112458	-0.00164692	-0.00708644
-19.7852	0.00453226	0.00331986	0.0113049	-0.00147691	-0.00659776
-19.7754	0.00495359	0.00313164	0.0113571	-0.00129472	-0.00614136
-19.7656	0.00536496	0.00295071	0.0113979	-0.00110899	-0.00567872
-19.7559	0.00576533	0.00277823	0.0114271	-0.000920266	-0.00521068
-19.7461	0.00615369	0.00261536	0.0114442	-0.000729061	-0.0047381
-19.7363	0.00652904	0.00246316	0.011449	-0.000535924	-0.00426181
-19.7266	0.00689043	0.00232267	0.011441	-0.000341408	-0.00378267
-19.7168	0.00723694	0.00219486	0.01142	-0.000146077	-0.00330156
-19.707	0.00756769	0.00208065	0.0113855	4.95e-05	-0.00281931
-19.6973	0.00788182	0.00198088	0.0113374	0.000244748	-0.0023368
-19.6875	0.00817854	0.00189633	0.0112752	0.000439085	-0.00185488
-19.6777	0.00845707	0.0018277	0.0111988	0.000631929	-0.0013744
-19.668	0.00871672	0.00177564	0.0111078	0.000822695	-0.000896223
-19.6582	0.00895682	0.00174068	0.0110021	0.0010108	-0.000421187
-19.6484	0.00917674	0.00172331	0.0108813	0.00119566	4.99e-05
-19.6387	0.00937591	0.00172391	0.0107453	0.0013767	0.000516116
-19.6289	0.00955384	0.00174279	0.0105938	0.00155334	0.000976733
-19.6192	0.00971006	0.00178018	0.0104267	0.00172502	0.00143091
-19.6094	0.00984416	0.00183621	0.010244	0.00189119	0.00187786
-19.5996	0.0099558	0.00191093	0.0100453	0.00205128	0.00231679
-19.5899	0.0100447	0.0020043	0.00983071	0.00220477	0.00274694
-19.5801	0.0101106	0.00211619	0.00960008	0.00235114	0.00316756
-19.5703	0.0101534	0.00224638	0.00935339	0.00248988	0.00357792
-19.5606	0.0101729	0.00239456	0.00909062	0.0026205	0.00397731
-19.5508	0.0101691	0.00256037	0.00881179	0.00274253	0.00436505
-19.541	0.010142	0.0027433	0.00851695	0.00285552	0.00474046
-19.5313	0.0100916	0.00294282	0.00820617	0.00295905	0.00510291
-19.5215	0.0100181	0.00315826	0.00787956	0.00305271	0.00545179
-19.5117	0.00992165	0.00338893	0.00753727	0.00313611	0.00578649
-19.502	0.00980251	0.00363401	0.00717946	0.00320891	0.00610647
-19.4922	0.00966096	0.00389263	0.00680634	0.00327078	0.00641119
-19.4824	0.00949736	0.00416386	0.00641816	0.00332143	0.00670015
-19.4727	0.0093121	0.00444667	0.0060152	0.00336059	0.00697289
-19.4629	0.00910565	0.00474001	0.00559775	0.00338802	0.00722897
-19.4531	0.00887853	0.00504272	0.00516617	0.00340353	0.00746799
-19.4434	0.00863129	0.00535362	0.00472084	0.00340694	0.00768958
-19.4336	0.00836454	0.00567146	0.00426217	0.00339813	0.00789343
-19.4238	0.00807895	0.00599496	0.00379062	0.003377	0.00807923
-19.4141	0.00777522	0.00632278	0.00330666	0.00334348	0.00824673
-19.4043	0.00745409	0.00665355	0.00281082	0.00329756	0.00839572
-19.3945	0.00711635	0.00698587	0.00230366	0.00323924	0.00852604
-19.3848	0.00676283	0.00731831	0.00178576	0.00316858	0.00863754
-19.375	0.00639439	0.00764942	0.00125774	0.00308568	0.00873013
-19.3652	0.00601193	0.00797773	0.000720255	0.00299065	0.00880376
-19.3555	0.00561638	0.00830178	0.000173998	0.00288366	0.00885842
-19.3457	0.00520868	0.00862008	-0.000380316	0.00276493	0.00889416
-19.3359	0.00478984	0.00893114	-0.000941938	0.00263469	0.00891104
-19.3262	0.00436084	0.00923351	-0.00151009	0.00249324	0.00890919
-19.3164	0.00392273	0.00952571	-0.00208397	0.00234089	0.00888876
-19.3067	0.00347655	0.00980632	-0.00266273	0.002178	0.00884996
-19.2969	0.00302336	0.0100739	-0.00324553	0.00200496	0.00879305
-19.2871	0.00256423	0.0103271	-0.00383147	0.00182222	0.0087183
-19.2774	0.00210025	0.0105645	-0.00441965	0.00163023	0.00862606
-19.2676	0.00163252	0.0107849	-0.00500915	0.0014295	0.00851668
-19.2578	0.00116212	0.0109869	-0.00559901	0.00122057	0.0083906
-19.2481	0.000690164	0.0111695	-0.00618827	0.00100399	0.00824826
-19.2383	0.000217739	0.0113313	-0.00677595	0.00078037	0.00809015
-19.2285	-0.000254058	0.0114713	-0.00736104	0.000550335	0.00791681
-19.2188	-0.000724143	0.0115885	-0.00794256	0.000314539	0.00772881
-19.209	-0.00119144	0.0116819	-0.00851947	7.37e-05	0.00752674
-19.1992	-0.00165487	0.0117507	-0.00909075	-0.00017159	0.00731126
-19.1895	-0.0021134	0.011794	-0.00965538	-0.000420493	0.00708302
-19.1797	-0.00256598	0.0118111	-0.0102123	-0.000672298	0.00684273
-19.1699	-0.00301161	0.0118014	-0.0107605	-0.000926239	0.00659114
-19.1602	-0.00344928	0.0117643	-0.011299	-0.00118154	0.00632899
-19.1504	-0.00387803	0.0116993	-0.0118266	-0.00143739	0.00605709
-19.1406	-0.00429691	0.0116061	-0.0123425	-0.001693	0.00577623
-19.1309	-0.00470501	0.0114845	-0.0128455	-0.00194755	0.00548727
-19.1211	-0.00510143	0.0113341	-0.0133346	-0.00220021	0.00519104
-19.1113	-0.00548533	0.011155	-0.013809	-0.00245016	0.00488844
-19.1016	-0.00585587	0.0109473	-0.0142676	-0.00269657	0.00458034
-19.0918	-0.00621228	0.0107109	-0.0147094	-0.0029386	0.00426765
-19.082	-0.00655381	0.0104461	-0.0151336	-0.00317544	0.00395128
-19.0723	-0.00687973	0.0101533	-0.0155391	-0.00340626	0.00363216
-19.0625	-0.00718939	0.00983279	-0.0159252	-0.00363027	0.00331122
-19.0527	-0.00748215	0.00948521	-0.016291	-0.00384664	0.00298938
-19.043	-0.00775741	0.00911113	-0.0166357	-0.00405461	0.00266758
-19.0332	-0.00801464	0.00871127	-0.0169584	-0.00425341	0.00234675
-19.0234	-0.00825334	0.00828643	-0.0172584	-0.00444227	0.00202781
-19.0137	-0.00847303	0.00783751	-0.017535	-0.00462049	0.00171168
-19.0039	-0.00867332	0.0073655	-0.0177876	-0.00478735	0.00139927
-18.9942	-0.00885383	0.00687149	-0.0180155	-0.00494217	0.00109147
-18.9844	-0.00901425	0.00635662	-0.0182181	-0.00508431	0.000789163
-18.9746	-0.00915429	0.00582214	-0.0183948	-0.00521315	0.000493202
-18.9649	-0.00927374	0.00526937	-0.0185453	-0.00532811	0.000204426
-18.9551	-0.00937241	0.00469968	-0.018669	-0.00542864	-7.63e-05
-18.9453	-0.00945016	0.00411453	-0.0187655	-0.00551423	-0.000348337
-18.9356	-0.00950692	0.00351545	-0.0188346	-0.00558441	-0.000610779
-18.9258	-0.00954264	0.002904	-0.0188759	-0.00563876	-0.00086295
-18.916	-0.00955733	0.00228181	-0.0188892	-0.00567689	-0.00110416
-18.9063	-0.00955104	0.00165055	-0.0188743	-0.00569847	-0.00133374
-18.8965	-0.00952386	0.00101195	-0.0188312	-0.00570319	-0.00155109
-18.8867	-0.00947594	0.000367744	-0.0187597	-0.00569083	-0.00175563
-18.877	-0.00940746	-0.000280274	-0.0186599	-0.00566117	-0.00194682
-18.8672	-0.00931865	-0.000930304	-0.0185318	-0.00561409	-0.00212417
-18.8574	-0.00920979	-0.00158052	-0.0183756	-0.00554948	-0.00228724
-18.8477	-0.00908118	-0.00222909	-0.0181914	-0.00546731	-0.00243565
-18.8379	-0.00893317	-0.00287417	-0.0179794	-0.00536759	-0.00256904
-18.8281	-0.00876616	-0.00351392	-0.0177401	-0.00525038	-0.00268712
-18.8184	-0.00858057	-0.0041465	-0.0174736	-0.00511581	-0.00278965
-18.8086	-0.00837688	-0.00477011	-0.0171805	-0.00496404	-0.00287645
-18.7988	-0.00815558	-0.00538294	-0.0168612	-0.00479531	-0.00294738
-18.7891	-0.00791721	-0.00598322	-0.0165163	-0.0046099	-0.00300236
-18.7793	-0.00766233	-0.00656919	-0.0161463	-0.00440813	-0.00304137
-18.7695	-0.00739155	-0.00713918	-0.0157519	-0.0041904	-0.00306445
-18.7598	-0.00710549	-0.00769151	-0.0153337	-0.00395713	-0.00307167
-18.75	-0.00680482	-0.00822458	-0.0148925	-0.00370883	-0.00306319
-18.7402	-0.00649021	-0.00873683	-0.0144292	-0.00344602	-0.00303921
-18.7305	-0.00616238	-0.00922678	-0.0139444	-0.00316929	-0.00299998
-18.7207	-0.00582204	-0.009693	-0.0134393	-0.00287928	-0.0029458
-18.7109	-0.00546998	-0.0101341	-0.0129145	-0.00257666	-0.00287706
-18.7012	-0.00510694	-0.0105489	-0.0123712	-0.00226216	-0.00279415
-18.6914	-0.00473373	-0.0109362	-0.0118104	-0.00193653	-0.00269754
-18.6817	-0.00435115	-0.0112947	-0.011233	-0.00160059	-0.00258777
-18.6719	-0.00396003	-0.0116237	-0.0106402	-0.00125517	-0.00246538
-18.6621	-0.0035612	-0.011922	-0.010033	-0.000901148	-0.00233099
-18.6524	-0.00315551	-0.0121889	-0.00941273	-0.000539431	-0.00218526
-18.6426	-0.00274382	-0.0124236	-0.00878039	-0.000170958	-0.00202889
-18.6328	-0.00232699	-0.0126256	-0.00813722	0.000203306	-0.00186261
-18.6231	-0.0019059	-0.0127942	-0.00748442	0.000582372	-0.00168721
-18.6133	-0.00148142	-0.0129292	-0.00682321	0.000965228	-0.0015035
-18.6035	-0.00105442	-0.0130302	-0.00615483	0.00135084	-0.00131232
-18.5938	-0.000625795	-0.0130969	-0.00548051	0.00173818	-0.00111454
-18.584	-0.000196413	-0.0131294	-0.0048015	0.00212617	-0.000911063
-18.5742	0.000232848	-0.0131277	-0.00411906	0.00251374	-0.000702819
-18.5645	0.000661116	-0.0130918	-0.00343444	0.00289984	-0.000490749
-18.5547	0.00108752	-0.0130221	-0.00274888	0.00328339	-0.000275812
-18.5449	0.00151122	-0.012919	-0.00206362	0.0036633	-5.9e-05
-18.5352	0.00193134	-0.0127828	-0.00137989	0.00403851	0.000158757
-18.5254	0.00234706	-0.0126142	-0.000698903	0.00440796	0.000376416
-18.5156	0.00275754	-0.012414	-2.19e-05	0.00477059	0.000593003
-18.5059	0.00316198	-0.0121828	0.000650049	0.00512538	0.000807527
-18.4961	0.00355958	-0.0119217	0.00131568	0.00547128	0.001019
-18.4863	0.00394954	-0.0116315	0.00197391	0.00580732	0.00122645
-18.4766	0.00433112	-0.0113135	0.00262362	0.0061325	0.00142891
-18.4668	0.00470356	-0.0109687	0.00326375	0.00644589	0.00162543
-18.457	0.00506614	-0.0105985	0.00389326	0.00674655	0.00181507
-18.4473	0.00541816	-0.0102043	0.00451115	0.00703361	0.00199694
-18.4375	0.00575894	-0.00978753	0.00511647	0.00730621	0.00217015
-18.4277	0.00608782	-0.00934966	0.00570829	0.00756354	0.00233385
-18.418	0.00640417	-0.00889231	0.00628574	0.00780482	0.00248723
-18.4082	0.0067074	-0.00841717	0.00684798	0.00802933	0.0026295
-18.3984	0.00699693	-0.00792593	0.00739424	0.00823639	0.00275993
-18.3887	0.0072722	-0.00742038	0.00792379	0.00842536	0.00287783
-18.3789	0.0075327	-0.00690235	0.00843593	0.00859565	0.00298252
-18.3692	0.00777795	-0.00637371	0.00893004	0.00874673	0.00307342
-18.3594	0.00800749	-0.00583635	0.00940554	0.00887813	0.00314998
-18.3496	0.0082209	-0.00529221	0.00986191	0.00898941	0.00321169
-18.3399	0.00841778	-0.00474324	0.0102987	0.00908021	0.00325811
-18.3301	0.00859778	-0.00419142	0.0107154	0.00915022	0.00328887
-18.3203	0.00876058	-0.00363872	0.0111118	0.00919918	0.00330362
-18.3106	0.00890588	-0.00308713	0.0114875	0.00922691	0.00330211
-18.3008	0.00903343	-0.00253863	0.0118422	0.00923328	0.00328414
-18.291	0.00914302	-0.00199519	0.0121758	0.0092182	0.00324957
-18.2813	0.00923447	-0.00145874	0.0124882	0.00918168	0.00319833
-18.2715	0.00930762	-0.000931229	0.0127793	0.00912375	0.0031304
-18.2617	0.00936237	-0.000414539	0.013049	0.00904454	0.00304585
-18.252	0.00939865	8.95e-05	0.0132973	0.0089442	0.0029448
-18.2422	0.00941642	0.000578989	0.0135244	0.00882298	0.00282744
-18.2324	0.00941568	0.00105225	0.0137304	0.00868115	0.00269402
-18.2227	0.00939648	0.00150756	0.0139154	0.00851907	0.00254487
-18.2129	0.00935888	0.00194327	0.0140798	0.00833714	0.00238037
-18.2031	0.00930299	0.00235781	0.0142237	0.0081358	0.00220097
-18.1934	0.00922898	0.00274968	0.0143474	0.00791559	0.00200718
-18.1836	0.00913701	0.00311746	0.0144515	0.00767705	0.00179956
-18.1738	0.00902731	0.00345981	0.0145361	0.0074208	0.00157876
-18.1641	0.00890013	0.00377549	0.0146019	0.0071475	0.00134545
-18.1543	0.00875577	0.00406335	0.0146492	0.00685786	0.00110038
-18.1445	0.00859455	0.00432234	0.0146787	0.00655263	0.000844339
-18.1348	0.00841682	0.00455149	0.0146907	0.00623259	0.000578169
-18.125	0.00822297	0.00474998	0.014686	0.00589858	0.000302761
-18.1152	0.00801343	0.00491705	0.0146651	0.00555145	1.9e-05
-18.1055	0.00778866	0.00505207	0.0146286	0.0051921	-0.000271999
-18.0957	0.00754912	0.00515455	0.0145771	0.00482147	-0.000569366
-18.0859	0.00729534	0.00522408	0.0145114	0.00444049	-0.00087201
-18.0762	0.00702787	0.00526038	0.0144321	0.00405015	-0.00117886
-18.0664	0.00674726	0.00526329	0.0143399	0.00365145	-0.00148881
-18.0566	0.00645411	0.00523277	0.0142355	0.00324538	-0.00180074
-18.0469	0.00614904	0.00516889	0.0141196	0.00283298	-0.00211351
-18.0371	0.0058327	0.00507186	0.0139928	0.00241529	-0.00242596
-18.0274	0.00550574	0.00494199	0.013856	0.00199334	-0.00273694
-18.0176	0.00516886	0.00477973	0.0137098	0.00156819	-0.00304526
-18.0078	0.00482276	0.00458561	0.0135549	0.00114087	-0.00334977
-17.9981	0.00446817	0.00436033	0.0133921	0.000712448	-0.00364929
-17.9883	0.00410581	0.00410466	0.0132219	0.000283944	-0.00394265
-17.9785	0.00373646	0.0038195	0.0130451	-0.00014361	-0.00422872
-17.9688	0.00336087	0.00350585	0.0128624	-0.000569197	-0.00450636
-17.959	0.00297983	0.00316483	0.0126743	-0.000991817	-0.00477444
-17.9492	0.00259411	0.00279765	0.0124815	-0.00141049	-0.00503189
-17.9395	0.00220453	0.00240563	0.0122846	-0.00182425	-0.00527765
-17.9297	0.00181189	0.00199017	0.0120842	-0.00223218	-0.00551067
-17.9199	0.00141699	0.00155278	0.0118808	-0.00263335	-0.00572998
-17.9102	0.00102064	0.00109502	0.011675	-0.00302689	-0.00593462
-17.9004	0.000623663	0.00061857	0.0114673	-0.00341196	-0.00612369
-17.8906	0.000226866	0.000125162	0.011258	-0.00378775	-0.00629632
-17.8809	-0.000168939	-0.000383399	0.0110478	-0.00415347	-0.00645169
-17.8711	-0.000562948	-0.000905243	0.0108369	-0.0045084	-0.00658907
-17.8613	-0.000954358	-0.00143845	0.0106257	-0.00485184	-0.00670774
-17.8516	-0.00134238	-0.00198103	0.0104147	-0.00518313	-0.00680706
-17.8418	-0.00172622	-0.00253098	0.0102041	-0.00550167	-0.00688647
-17.832	-0.00210512	-0.00308624	0.00999409	-0.00580689	-0.00694545
-17.8223	-0.00247832	-0.00364472	0.00978503	-0.00609828	-0.00698354
-17.8125	-0.00284506	-0.00420431	0.00957708	-0.00637536	-0.00700038
-17.8027	-0.00320462	-0.00476289	0.00937041	-0.00663772	-0.00699566
-17.793	-0.00355628	-0.00531831	0.00916516	-0.00688498	-0.00696913
-17.7832	-0.00389937	-0.00586845	0.00896142	-0.00711681	-0.00692065
-17.7734	-0.00423319	-0.00641117	0.00875926	-0.00733295	-0.00685012
-17.7637	-0.00455711	-0.00694435	0.0085587	-0.00753316	-0.00675752
-17.7539	-0.0048705	-0.0074659	0.00835976	-0.00771727	-0.00664291
-17.7441	-0.00517275	-0.00797373	0.00816239	-0.00788516	-0.00650644
-17.7344	-0.0054633	-0.00846581	0.00796653	-0.00803674	-0.00634831
-17.7246	-0.00574159	-0.00894015	0.00777209	-0.00817199	-0.0061688
-17.7149	-0.00600711	-0.00939479	0.00757896	-0.00829092	-0.00596826
-17.7051	-0.00625937	-0.00982784	0.00738699	-0.00839359	-0.00574714
-17.6953	-0.0064979	-0.0102375	0.00719599	-0.00848011	-0.00550592
-17.6856	-0.00672229	-0.0106219	0.0070058	-0.00855064	-0.00524518
-17.6758	-0.00693215	-0.0109794	0.00681617	-0.00860536	-0.00496556
-17.666	-0.0071271	-0.0113084	0.00662689	-0.00864451	-0.00466775
-17.6563	-0.00730682	-0.0116074	0.0064377	-0.00866836	-0.00435252
-17.6465	-0.00747103	-0.011875	0.00624834	-0.00867721	-0.0040207
-17.6367	-0.00761947	-0.0121097	0.00605851	-0.00867142	-0.00367318
-17.627	-0.00775191	-0.0123103	0.00586793	-0.00865135	-0.00331089
-17.6172	-0.00786818	-0.0124757	0.0056763	-0.00861741	-0.00293483
-17.6074	-0.00796812	-0.012605	0.00548331	-0.00857004	-0.00254603
-17.5977	-0.00805162	-0.012697	0.00528864	-0.0085097	-0.00214559
-17.5879	-0.00811861	-0.0127511	0.00509199	-0.00843686	-0.00173463
-17.5781	-0.00816906	-0.0127666	0.00489303	-0.00835205	-0.00131433
-17.5684	-0.00820295	-0.0127429	0.00469144	-0.00825577	-0.000885866
-17.5586	-0.00822032	-0.0126795	0.00448693	-0.00814857	-0.000450485
-17.5488	-0.00822125	-0.0125762	0.00427918	-0.00803099	-9.44e-06
-17.5391	-0.00820584	-0.0124328	0.0040679	-0.00790361	0.000435995
-17.5293	-0.00817423	-0.0122493	0.0038528	-0.007767	0.000884523
-17.5195	-0.0081266	-0.0120256	0.00363362	-0.00762173	0.00133484
-17.5098	-0.00806316	-0.011762	0.00341009	-0.00746838	0.00178562
-17.5	-0.00798415	-0.0114588	0.00318198	-0.00730753	0.00223556
-17.4902	-0.00788985	-0.0111166	0.00294906	-0.00713977	0.00268332
-17.4805	-0.00778056	-0.0107358	0.00271112	-0.00696566	0.00312761
-17.4707	-0.00765664	-0.0103172	0.00246799	-0.00678579	0.0035671
-17.4609	-0.00751844	-0.00986166	0.00221951	-0.0066007	0.00400052
-17.4512	-0.00736636	-0.00937011	0.00196555	-0.00641096	0.00442658
-17.4414	-0.00720083	-0.00884364	0.00170599	-0.0062171	0.00484403
-17.4316	-0.00702231	-0.00828344	0.00144076	-0.00601963	0.00525165
-17.4219	-0.00683126	-0.00769082	0.00116981	-0.00581908	0.00564824
-17.4121	-0.0066282	-0.0070672	0.00089311	-0.00561593	0.00603265
-17.4024	-0.00641364	-0.00641409	0.000610671	-0.00541064	0.00640374
-17.3926	-0.00618813	-0.00573311	0.000322529	-0.00520367	0.00676044
-17.3828	-0.00595224	-0.00502599	2.88e-05	-0.00499544	0.00710171
-17.3731	-0.00570655	-0.00429453	-0.00027055	-0.00478636	0.00742656
-17.3633	-0.00545167	-0.00354062	-0.000575253	-0.0045768	0.00773405
-17.3535	-0.00518821	-0.00276623	-0.000885191	-0.00436712	0.00802331
-17.3438	-0.0049168	-0.0019734	-0.00120017	-0.00415764	0.00829351
-17.334	-0.00463809	-0.00116424	-0.00151995	-0.00394867	0.00854387
-17.3242	-0.00435273	-0.000340919	-0.00184428	-0.00374047	0.0087737
-17.3145	-0.00406139	0.000494338	-0.00217287	-0.0035333	0.00898236
-17.3047	-0.00376473	0.00133926	-0.0025054	-0.00332738	0.00916928
-17.2949	-0.00346345	0.00219155	-0.00284151	-0.00312289	0.00933393
-17.2852	-0.00315822	0.00304885	-0.00318082	-0.00291999	0.0094759
-17.2754	-0.00284973	0.00390879	-0.00352294	-0.00271884	0.00959481
-17.2656	-0.00253868	0.004769	-0.00386741	-0.00251955	0.00969035
-17.2559	-0.00222574	0.00562707	-0.00421379	-0.00232219	0.00976232
-17.2461	-0.00191161	0.00648061	-0.00456159	-0.00212683	0.00981054
-17.2363	-0.00159698	0.00732721	-0.00491031	-0.00193351	0.00983494
-17.2266	-0.00128253	0.00816449	-0.00525941	-0.00174225	0.0098355
-17.2168	-0.000968925	0.00899009	-0.00560836	-0.00155303	0.00981229
-17.207	-0.00065685	0.00980165	-0.00595658	-0.00136585	0.00976543
-17.1973	-0.000346963	0.0105969	-0.0063035	-0.00118064	0.00969512
-17.1875	-3.99e-05	0.0113735	-0.00664852	-0.000997359	0.00960163
-17.1777	0.000263649	0.0121293	-0.00699105	-0.000815916	0.00948529
-17.168	0.000563101	0.012862	-0.00733046	-0.000636225	0.0093465
-17.1582	0.000857822	0.0135697	-0.00766614	-0.000458181	0.00918573
-17.1484	0.00114721	0.0142502	-0.00799746	-0.00028167	0.0090035
-17.1387	0.00143068	0.0149016	-0.00832378	-0.000106569	0.00880039
-17.1289	0.00170765	0.0155219	-0.00864448	6.73e-05	0.00857704
-17.1191	0.00197757	0.0161095	-0.00895893	0.000239928	0.00833415
-17.1094	0.00223991	0.0166625	-0.00926651	0.000411596	0.00807246
-17.0996	0.00249415	0.0171793	-0.00956658	0.000582398	0.00779277
-17.0899	0.00273978	0.0176585	-0.00985855	0.000752469	0.00749592
-17.0801	0.00297634	0.0180985	-0.0101418	0.000921948	0.00718279
-17.0703	0.00320336	0.0184982	-0.0104158	0.00109096	0.00685431
-17.0606	0.00342042	0.0188562	-0.0106798	0.00125964	0.00651143
-17.0508	0.00362709	0.0191715	-0.0109335	0.0014281	0.00615514
-17.041	0.003823	0.0194432	-0.0111762	0.00159645	0.00578646
-17.0313	0.00400778	0.0196704	-0.0114074	0.00176478	0.00540643
-17.0215	0.00418109	0.0198525	-0.0116266	0.00193317	0.00501612
-17.0117	0.00434261	0.0199887	-0.0118333	0.0021017	0.00461661
-17.002	0.00449205	0.0200786	-0.0120271	0.00227041	0.00420901
-16.9922	0.00462915	0.020122	-0.0122077	0.00243934	0.0037944
-16.9824	0.00475368	0.0201187	-0.0123745	0.0026085	0.00337392
-16.9727	0.0048654	0.0200684	-0.0125272	0.00277789	0.00294867
-16.9629	0.00496415	0.0199714	-0.0126656	0.00294749	0.00251977
-16.9531	0.00504976	0.0198278	-0.0127893	0.00311725	0.00208833
-16.9434	0.0051221	0.019638	-0.012898	0.00328709	0.00165546
-16.9336	0.00518105	0.0194023	-0.0129916	0.00345694	0.00122225
-16.9238	0.00522654	0.0191214	-0.0130698	0.00362667	0.000789773
-16.9141	0.00525852	0.0187959	-0.0131325	0.00379614	0.000359091
-16.9043	0.00527695	0.0184268	-0.0131796	0.0039652	-6.88e-05
-16.8945	0.00528185	0.0180149	-0.013211	0.00413366	-0.000492758
-16.8848	0.00527322	0.0175613	-0.0132267	0.00430132	-0.000911923
-16.875	0.00525113	0.0170672	-0.0132266	0.00446793	-0.00132529
-16.8652	0.00521566	0.0165338	-0.0132109	0.00463325	-0.00173195
-16.8555	0.00516691	0.0159627	-0.0131795	0.00479699	-0.00213099
-16.8457	0.00510502	0.0153552	-0.0131327	0.00495887	-0.00252157
-16.8359	0.00503013	0.014713	-0.0130705	0.00511856	-0.00290287
-16.8262	0.00494244	0.0140378	-0.0129932	0.00527573	-0.00327412
-16.8164	0.00484215	0.0133313	-0.0129009	0.00543002	-0.00363459
-16.8066	0.0047295	0.0125954	-0.0127939	0.00558106	-0.00398358
-16.7969	0.00460474	0.011832	-0.0126726	0.00572847	-0.00432047
-16.7871	0.00446816	0.0110433	-0.0125372	0.00587184	-0.00464465
-16.7774	0.00432005	0.0102311	-0.0123881	0.00601076	-0.00495557
-16.7676	0.00416076	0.00939775	-0.0122257	0.00614481	-0.00525275
-16.7578	0.00399063	0.00854534	-0.0120504	0.00627356	-0.00553572
-16.7481	0.00381003	0.00767613	-0.0118627	0.00639657	-0.0058041
-16.7383	0.00361938	0.0067924	-0.0116629	0.0065134	-0.00605752
-16.7285	0.00341907	0.00589646	-0.0114518	0.00662361	-0.00629569
-16.7188	0.00320956	0.00499065	-0.0112296	0.00672676	-0.00651836
-16.709	0.0029913	0.00407732	-0.010997	0.0068224	-0.00672532
-16.6992	0.00276476	0.00315887	-0.0107546	0.0069101	-0.00691643
-16.6895	0.00253046	0.00223765	-0.0105029	0.00698944	-0.00709157
-16.6797	0.00228891	0.00131607	-0.0102425	0.00705998	-0.00725069
-16.6699	0.00204063	0.000396486	-0.00997397	0.00712134	-0.00739378
-16.6602	0.00178618	-0.000518729	-0.00969799	0.00717311	-0.00752086
-16.6504	0.00152613	-0.00142723	-0.00941516	0.00721491	-0.00763202
-16.6406	0.00126106	-0.00232671	-0.0091261	0.0072464	-0.00772736
-16.6309	0.000991567	-0.00321487	-0.00883146	0.00726724	-0.00780706
-16.6211	0.000718257	-0.00408946	-0.00853186	0.0072771	-0.0078713
-16.6113	0.000441755	-0.00494829	-0.00822796	0.00727571	-0.00792033
-16.6016	0.000162694	-0.00578919	-0.00792038	0.0072628	-0.0079544
-16.5918	-0.000118281	-0.00661008	-0.00760975	0.00723814	-0.00797382
-16.582	-0.000400518	-0.00740892	-0.00729671	0.00720153	-0.00797893
-16.5723	-0.000683355	-0.00818372	-0.00698188	0.00715281	-0.00797009
-16.5625	-0.000966121	-0.00893261	-0.00666586	0.00709185	-0.00794769
-16.5527	-0.00124814	-0.00965377	-0.00634926	0.00701854	-0.00791214
-16.543	-0.00152874	-0.0103454	-0.00603266	0.00693283	-0.00786388
-16.5332	-0.00180723	-0.011006	-0.00571664	0.0068347	-0.00780336
-16.5234	-0.00208292	-0.0116338	-0.00540174	0.00672418	-0.00773106
-16.5137	-0.00235514	-0.0122275	-0.00508851	0.00660131	-0.00764747
-16.5039	-0.00262319	-0.0127857	-0.00477747	0.00646621	-0.0075531
-16.4941	-0.00288638	-0.0133071	-0.00446911	0.00631903	-0.00744846
-16.4844	-0.00314404	-0.0137905	-0.00416391	0.00615994	-0.00733407
-16.4746	-0.00339549	-0.0142349	-0.00386233	0.00598918	-0.00721047
-16.4649	-0.00364005	-0.0146393	-0.00356478	0.00580702	-0.00707819
-16.4551	-0.00387707	-0.0150029	-0.00327168	0.00561378	-0.00693776
-16.4453	-0.00410589	-0.0153249	-0.0029834	0.00540983	-0.00678973
-16.4356	-0.00432586	-0.0156048	-0.0027003	0.00519555	-0.00663464
-16.4258	-0.00453635	-0.0158421	-0.00242269	0.0049714	-0.00647301
-16.416	-0.00473674	-0.0160363	-0.00215088	0.00473785	-0.00630539
-16.4063	-0.00492643	-0.0161873	-0.00188513	0.00449543	-0.00613228
-16.3965	-0.00510482	-0.0162947	-0.00162568	0.00424471	-0.0059542
-16.3867	-0.00527136	-0.0163587	-0.00137274	0.00398627	-0.00577167
-16.377	-0.00542547	-0.0163793	-0.0011265	0.00372075	-0.00558517
-16.3672	-0.00556665	-0.0163566	-0.000887115	0.00344882	-0.00539518
-16.3574	-0.00569438	-0.0162911	-0.000654704	0.00317118	-0.00520217
-16.3477	-0.00580817	-0.0161831	-0.000429367	0.00288854	-0.0050066
-16.3379	-0.00590758	-0.0160331	-0.000211178	0.00260168	-0.0048089
-16.3281	-0.00599216	-0.0158417	-1.79e-07	0.00231136	-0.00460949
-16.3184	-0.00606152	-0.0156098	0.000203611	0.00201839	-0.00440879
-16.3086	-0.00611529	-0.0153381	0.000400201	0.00172358	-0.00420716
-16.2988	-0.00615312	-0.0150276	0.000589623	0.00142778	-0.00400498
-16.2891	-0.0061747	-0.0146794	0.000771933	0.00113185	-0.00380261
-16.2793	-0.00617976	-0.0142945	0.000947211	0.000836631	-0.00360037
-16.2695	-0.00616806	-0.0138741	0.00111556	0.000543008	-0.00339857
-16.2598	-0.00613939	-0.0134197	0.0012771	0.000251854	-0.00319752
-16.25	-0.00609358	-0.0129325	0.00143197	-3.6e-05	-0.00299747
-16.2402	-0.0060305	-0.0124141	0.00158033	-0.000319538	-0.00279869
-16.2305	-0.00595007	-0.0118658	0.00172237	-0.000598028	-0.00260143
-16.2207	-0.00585222	-0.0112895	0.00185827	-0.000870562	-0.00240588
-16.2109	-0.00573695	-0.0106867	0.00198824	-0.00113629	-0.00221227
-16.2012	-0.00560429	-0.0100591	0.0021125	-0.00139436	-0.00202076
-16.1914	-0.0054543	-0.00940853	0.00223128	-0.00164398	-0.00183154
-16.1816	-0.0052871	-0.0087368	0.00234483	-0.00188433	-0.00164476
-16.1719	-0.00510284	-0.00804579	0.00245339	-0.00211464	-0.00146054
-16.1621	-0.00490172	-0.00733738	0.00255723	-0.00233417	-0.00127902
-16.1524	-0.00468398	-0.00661351	0.00265659	-0.0025422	-0.00110031
-16.1426	-0.0044499	-0.00587615	0.00275176	-0.00273805	-0.000924499
-16.1328	-0.00419981	-0.00512727	0.00284301	-0.00292107	-0.000751678
-16.1231	-0.00393408	-0.00436888	0.00293059	-0.00309066	-0.000581922
-16.1133	-0.00365311	-0.00360298	0.00301479	-0.00324626	-0.000415296
-16.1035	-0.00335735	-0.00283158	0.00309587	-0.00338734	-0.000251857
-16.0938	-0.0030473	-0.00205671	0.0031741	-0.00351343	-9.17e-05
-16.084	-0.0027235	-0.00128036	0.00324974	-0.0036241	6.53e-05
-16.0742	-0.0023865	-0.000504536	0.00332306	-0.00371899	0.000218883
-16.0645	-0.00203694	0.000268783	0.00339429	-0.00379778	0.000369149
-16.0547	-0.00167545	0.00103764	0.00346369	-0.0038602	0.000516042
-16.0449	-0.00130272	0.00180009	0.00353148	-0.00390603	0.000659537
-16.0352	-0.000919467	0.00255425	0.00359789	-0.00393514	0.000799613
-16.0254	-0.000526458	0.00329824	0.00366313	-0.00394743	0.000936249
-16.0156	-0.000124476	0.00403024	0.00372741	-0.00394286	0.00106942
-16.0059	0.000285661	0.00474845	0.00379092	-0.00392146	0.00119912
-15.9961	0.000703104	0.00545116	0.00385382	-0.00388332	0.00132531
-15.9863	0.00112698	0.00613668	0.00391628	-0.0038286	0.00144797
-15.9766	0.00155638	0.00680338	0.00397846	-0.0037575	0.00156708
-15.9668	0.00199038	0.00744971	0.00404047	-0.0036703	0.00168261
-15.957	0.00242805	0.00807417	0.00410244	-0.00356732	0.00179454
-15.9473	0.0028684	0.00867531	0.00416447	-0.00344896	0.00190281
-15.9375	0.00331046	0.00925179	0.00422665	-0.00331567	0.0020074
-15.9277	0.00375323	0.00980232	0.00428904	-0.00316796	0.00210827
-15.918	0.0041957	0.0103257	0.0043517	-0.0030064	0.00220536
-15.9082	0.00463686	0.0108207	0.00441467	-0.00283161	0.00229862
-15.8984	0.00507567	0.0112865	0.00447796	-0.00264425	0.002388
-15.8887	0.0055111	0.0117218	0.00454159	-0.00244507	0.00247344
-15.8789	0.00594212	0.012126	0.00460554	-0.00223482	0.00255487
-15.8691	0.00636769	0.0124982	0.00466978	-0.00201434	0.00263223
-15.8594	0.00678679	0.0128377	0.00473429	-0.00178448	0.00270543
-15.8496	0.0071984	0.0131438	0.00479899	-0.00154616	0.00277441
-15.8399	0.00760149	0.013416	0.00486383	-0.00130033	0.00283908
-15.8301	0.00799506	0.013654	0.00492873	-0.00104795	0.00289936
-15.8203	0.00837812	0.0138572	0.00499358	-0.000790056	0.00295516
-15.8106	0.0087497	0.0140255	0.00505829	-0.000527677	0.0030064
-15.8008	0.00910885	0.0141587	0.00512273	-0.000261886	0.00305299
-15.791	0.00945462	0.0142566	0.00518678	6.23e-06	0.00309484
-15.7813	0.00978613	0.0143194	0.0052503	0.000275561	0.00313186
-15.7715	0.0101025	0.014347	0.00531314	0.000544986	0.00316396
-15.7617	0.0104028	0.0143397	0.00537516	0.000813373	0.00319105
-15.752	0.0106864	0.0142976	0.00543619	0.00107958	0.00321305
-15.7422	0.0109523	0.0142212	0.00549607	0.00134248	0.00322988
-15.7324	0.0111998	0.0141109	0.00555463	0.00160091	0.00324146
-15.7227	0.0114283	0.0139671	0.00561168	0.00185376	0.00324771
-15.7129	0.0116371	0.0137905	0.00566707	0.00209989	0.00324857
-15.7031	0.0118256	0.0135817	0.0057206	0.0023382	0.00324398
-15.6934	0.0119931	0.0133414	0.0057721	0.00256759	0.00323387
-15.6836	0.0121391	0.0130704	0.00582139	0.002787	0.0032182
-15.6738	0.0122632	0.0127696	0.00586829	0.00299538	0.00319694
-15.6641	0.0123649	0.0124399	0.00591263	0.00319171	0.00317005
-15.6543	0.0124439	0.0120823	0.00595423	0.00337502	0.00313751
-15.6445	0.0124998	0.0116979	0.00599293	0.00354436	0.00309932
-15.6348	0.0125323	0.0112877	0.00602856	0.00369884	0.00305546
-15.625	0.0125412	0.0108529	0.00606097	0.00383758	0.00300598
-15.6152	0.0125264	0.0103947	0.00609001	0.00395979	0.00295087
-15.6055	0.0124878	0.00991432	0.00611554	0.0040647	0.00289019
-15.5957	0.0124252	0.0094131	0.00613742	0.0041516	0.00282399
-15.5859	0.0123387	0.00889234	0.00615552	0.00421985	0.00275234
-15.5762	0.0122283	0.00835338	0.00616974	0.00426887	0.00267531
-15.5664	0.0120943	0.00779762	0.00617998	0.00429811	0.002593
-15.5566	0.0119367	0.00722646	0.00618612	0.00430712	0.00250552
-15.5469	0.0117557	0.00664133	0.00618811	0.00429551	0.00241299
-15.5371	0.0115517	0.00604368	0.00618585	0.00426294	0.00231556
-15.5274	0.0113251	0.00543498	0.00617931	0.00420915	0.00221338
-15.5176	0.0110761	0.0048167	0.00616843	0.00413397	0.00210661
-15.5078	0.0108053	0.00419032	0.00615319	0.00403726	0.00199544
-15.4981	0.0105131	0.00355732	0.00613356	0.00391899	0.00188006
-15.4883	0.0102002	0.00291917	0.00610954	0.0037792	0.0017607
-15.4785	0.00986702	0.00227736	0.00608114	0.00361798	0.00163757
-15.4688	0.00951435	0.00163336	0.00604838	0.00343552	0.00151091
-15.459	0.00914284	0.000988617	0.0060113	0.00323207	0.00138097
-15.4492	0.00875323	0.00034457	0.00596995	0.00300796	0.00124802
-15.4395	0.00834631	-0.000297357	0.00592438	0.0027636	0.00111233
-15.4297	0.0079229	-0.000935767	0.00587468	0.00249944	0.000974194
-15.4199	0.00748387	-0.00156928	0.00582093	0.00221604	0.000833897
-15.4102	0.00703011	-0.00219657	0.00576324	0.00191402	0.00069175
-15.4004	0.00656254	-0.0028163	0.00570171	0.00159406	0.000548066
-15.3906	0.00608214	-0.0034272	0.00563647	0.00125689	0.000403166
-15.3809	0.0055899	-0.00402802	0.00556766	0.000903346	0.00025738
-15.3711	0.00508682	-0.00461757	0.00549543	0.000534289	0.000111041
-15.3613	0.00457394	-0.00519468	0.00541992	0.000150657	-3.55e-05
-15.3516	0.00405232	-0.00575823	0.00534132	-0.000246562	-0.000181937
-15.3418	0.00352304	-0.00630716	0.00525978	-0.000656324	-0.000327888
-15.332	0.00298717	-0.00684043	0.0051755	-0.00107754	-0.00047302
-15.3223	0.00244582	-0.00735707	0.00508867	-0.00150906	-0.000616985
-15.3125	0.0019001	-0.00785616	0.00499948	-0.00194971	-0.000759436
-15.3027	0.00135111	-0.00833683	0.00490815	-0.00239826	-0.000900029
-15.293	0.000799955	-0.00879827	0.00481487	-0.00285346	-0.00103842
-15.2832	0.00024776	-0.00923971	0.00471986	-0.00331401	-0.00117428
-15.2734	-0.000304374	-0.00966046	0.00462335	-0.0037786	-0.00130726
-15.2637	-0.000855347	-0.0100599	0.00452554	-0.00424588	-0.00143704
-15.2539	-0.00140407	-0.0104373	0.00442668	-0.00471449	-0.00156331
-15.2441	-0.00194947	-0.0107923	0.00432697	-0.00518306	-0.00168574
-15.2344	-0.00249047	-0.0111244	0.00422665	-0.0056502	-0.00180404
-15.2246	-0.00302605	-0.0114331	0.00412593	-0.00611452	-0.00191792
-15.2149	-0.00355518	-0.0117181	0.00402504	-0.00657462	-0.00202709
-15.2051	-0.00407686	-0.0119792	0.00392421	-0.0070291	-0.00213127
-15.1953	-0.00459011	-0.012216	0.00382366	-0.0074766	-0.00223022
-15.1856	-0.005094	-0.0124284	0.00372358	-0.00791572	-0.00232368
-15.1758	-0.00558761	-0.0126163	0.00362421	-0.00834513	-0.00241143
-15.166	-0.00607006	-0.0127795	0.00352574	-0.00876347	-0.00249325
-15.1563	-0.00654051	-0.0129182	0.00342837	-0.00916945	-0.00256894
-15.1465	-0.00699815	-0.0130324	0.0033323	-0.00956177	-0.00263831
-15.1367	-0.0074422	-0.0131221	0.00323771	-0.0099392	-0.00270119
-15.127	-0.00787195	-0.0131875	0.00314478	-0.0103005	-0.00275743
-15.1172	-0.00828669	-0.0132288	0.00305368	-0.0106446	-0.0028069
-15.1074	-0.00868579	-0.0132463	0.00296458	-0.0109702	-0.00284947
-15.0977	-0.00906865	-0.0132403	0.00287762	-0.0112763	-0.00288504
-15.0879	-0.00943471	-0.0132111	0.00279294	-0.011562	-0.00291353
-15.0781	-0.00978346	-0.0131591	0.00271068	-0.0118262	-0.00293487
-15.0684	-0.0101144	-0.0130848	0.00263095	-0.012068	-0.00294901
-15.0586	-0.0104272	-0.0129886	0.00255387	-0.0122866	-0.00295591
-15.0488	-0.0107215	-0.012871	0.00247952	-0.0124812	-0.00295557
-15.0391	-0.0109969	-0.0127327	0.00240801	-0.012651	-0.00294798
-15.0293	-0.0112531	-0.0125742	0.00233938	-0.0127955	-0.00293316
-15.0195	-0.01149	-0.0123961	0.00227371	-0.012914	-0.00291115
-15.0098	-0.0117074	-0.012199	0.00221105	-0.0130061	-0.00288199
-15	-0.0119051	-0.0119837	0.00215142	-0.0130713	-0.00284576
-14.9902	-0.0120831	-0.0117509	0.00209484	-0.0131093	-0.00280253
-14.9805	-0.0122413	-0.0115013	0.00204133	-0.0131197	-0.0027524
-14.9707	-0.0123798	-0.0112356	0.00199087	-0.0131025	-0.00269549
-14.9609	-0.0124986	-0.0109545	0.00194345	-0.0130574	-0.0026319
-14.9512	-0.0125978	-0.010659	0.00189903	-0.0129845	-0.00256179
-14.9414	-0.0126776	-0.0103498	0.00185756	-0.0128838	-0.0024853
-14.9316	-0.0127382	-0.0100276	0.001819	-0.0127553	-0.00240259
-14.9219	-0.0127798	-0.00969341	0.00178326	-0.0125993	-0.00231383
-14.9121	-0.0128026	-0.00934792	0.00175026	-0.0124161	-0.0022192
-14.9024	-0.012807	-0.008992	0.0017199	-0.012206	-0.0021189
-14.8926	-0.0127933	-0.00862648	0.00169207	-0.0119694	-0.00201312
-14.8828	-0.0127619	-0.0082522	0.00166666	-0.0117069	-0.00190206
-14.8731	-0.0127133	-0.00786999	0.00164352	-0.0114189	-0.00178595
-14.8633	-0.0126477	-0.00748067	0.00162252	-0.0111062	-0.001665
-14.8535	-0.0125658	-0.00708506	0.00160349	-0.0107694	-0.00153944
-14.8438	-0.012468	-0.00668398	0.00158627	-0.0104093	-0.00140951
-14.834	-0.0123547	-0.00627824	0.00157069	-0.0100268	-0.00127543
-14.8242	-0.0122267	-0.00586861	0.00155656	-0.00962279	-0.00113744
-14.8145	-0.0120843	-0.00545589	0.00154367	-0.00919814	-0.000995787
-14.8047	-0.0119283	-0.00504084	0.00153184	-0.0087539	-0.000850713
-14.7949	-0.0117591	-0.00462419	0.00152085	-0.00829114	-0.000702462
-14.7852	-0.0115775	-0.00420669	0.00151048	-0.00781096	-0.00055128
-14.7754	-0.0113839	-0.00378904	0.00150049	-0.00731451	-0.000397411
-14.7656	-0.0111791	-0.00337193	0.00149067	-0.00680298	-0.000241101
-14.7559	-0.0109636	-0.00295603	0.00148077	-0.0062776	-8.26e-05
-14.7461	-0.0107381	-0.00254198	0.00147055	-0.00573962	7.79e-05
-14.7363	-0.0105033	-0.0021304	0.00145976	-0.00519035	0.00024004
-14.7266	-0.0102597	-0.00172189	0.00144814	-0.00463108	0.00040369
-14.7168	-0.0100081	-0.00131701	0.00143546	-0.00406316	0.000568579
-14.707	-0.00974894	-0.000916327	0.00142144	-0.00348793	0.000734474
-14.6973	-0.00948298	-0.000520341	0.00140583	-0.00290676	0.000901148
-14.6875	-0.00921081	-0.00012955	0.00138838	-0.00232101	0.00106837
-14.6777	-0.00893303	0.000255585	0.00136881	-0.00173206	0.00123593
-14.668	-0.00865025	0.000634627	0.00134688	-0.00114127	0.0014036
-14.6582	-0.00836305	0.00100717	0.00132233	-0.000550029	0.00157117
-14.6484	-0.008072	0.00137282	0.00129489	4.03e-05	0.00173844
-14.6387	-0.00777766	0.00173124	0.00126432	0.000628427	0.0019052
-14.6289	-0.00748057	0.00208211	0.00123037	0.00121297	0.00207124
-14.6191	-0.00718126	0.00242511	0.0011928	0.00179262	0.00223639
-14.6094	-0.00688022	0.00275998	0.00115135	0.00236612	0.00240043
-14.5996	-0.00657793	0.00308647	0.00110581	0.0029322	0.00256321
-14.5899	-0.00627487	0.00340437	0.00105594	0.00348965	0.00272453
-14.5801	-0.00597147	0.00371347	0.00100151	0.00403727	0.00288421
-14.5703	-0.00566814	0.00401362	0.00094233	0.00457391	0.0030421
-14.5606	-0.00536529	0.00430467	0.000878179	0.00509847	0.00319802
-14.5508	-0.00506328	0.00458649	0.000808868	0.00560989	0.00335181
-14.541	-0.00476246	0.00485899	0.000734213	0.00610715	0.00350331
-14.5313	-0.00446316	0.00512208	0.000654039	0.00658929	0.00365239
-14.5215	-0.00416567	0.00537571	0.000568184	0.00705539	0.00379887
-14.5117	-0.00387027	0.00561984	0.000476498	0.00750461	0.00394263
-14.502	-0.00357721	0.00585445	0.000378844	0.00793613	0.00408352
-14.4922	-0.00328672	0.00607954	0.000275098	0.00834923	0.0042214
-14.4824	-0.00299899	0.00629511	0.000165149	0.00874321	0.00435615
-14.4727	-0.00271422	0.0065012	4.89e-05	0.00911747	0.00448763
-14.4629	-0.00243255	0.00669786	-7.37e-05	0.00947144	0.00461571
-14.4531	-0.00215413	0.00688512	-0.00020279	0.00980463	0.00474027
-14.4434	-0.00187906	0.00706307	-0.00033835	0.0101166	0.00486119
-14.4336	-0.00160745	0.00723177	-0.000480434	0.010407	0.00497836
-14.4238	-0.00133936	0.00739131	-0.000629056	0.0106756	0.00509165
-14.4141	-0.00107484	0.00754178	-0.000784215	0.0109221	0.00520097
-14.4043	-0.000813947	0.00768329	-0.000945889	0.0111463	0.00530618
-14.3945	-0.000556685	0.00781594	-0.00111404	0.0113481	0.00540719
-14.3848	-0.000303061	0.00793984	-0.00128861	0.0115276	0.00550389
-14.375	-5.31e-05	0.0080551	-0.00146953	0.0116846	0.00559618
-14.3652	0.000193327	0.00816185	-0.00165669	0.0118194	0.00568396
-14.3555	0.000436153	0.00826019	-0.00184999	0.0119321	0.00576712
-14.3457	0.00067546	0.00835024	-0.00204929	0.0120229	0.00584557
-14.3359	0.000911306	0.00843213	-0.00225443	0.0120919	0.00591922
-14.3262	0.00114376	0.00850597	-0.00246526	0.0121397	0.00598796
-14.3164	0.00137289	0.00857187	-0.00268156	0.0121665	0.00605171
-14.3066	0.00159877	0.00862995	-0.00290313	0.0121728	0.00611039
-14.2969	0.0018215	0.00868032	-0.00312974	0.0121591	0.00616389
-14.2871	0.00204115	0.00872307	-0.00336113	0.0121258	0.00621214
-14.2774	0.00225782	0.0087583	-0.00359705	0.0120737	0.00625505
-14.2676	0.0024716	0.00878612	-0.00383719	0.0120032	0.00629254
-14.2578	0.00268257	0.00880661	-0.00408124	0.011915	0.00632453
-14.2481	0.00289082	0.00881985	-0.00432889	0.0118099	0.00635095
-14.2383	0.00309644	0.00882592	-0.00457979	0.0116885	0.00637172
-14.2285	0.0032995	0.00882489	-0.00483357	0.0115516	0.00638677
-14.2188	0.00350008	0.00881682	-0.00508986	0.0114	0.00639603
-14.209	0.00369824	0.00880177	-0.00534826	0.0112346	0.00639943
-14.1992	0.00389405	0.00877979	-0.00560835	0.011056	0.00639691
-14.1895	0.00408756	0.00875093	-0.00586972	0.0108652	0.00638841
-14.1797	0.0042788	0.00871521	-0.00613191	0.0106631	0.00637388
-14.1699	0.00446782	0.00867268	-0.00639448	0.0104505	0.00635325
-14.1602	0.00465463	0.00862336	-0.00665695	0.0102282	0.00632647
-14.1504	0.00483924	0.00856726	-0.00691884	0.0099972	0.0062935
-14.1406	0.00502164	0.00850441	-0.00717967	0.00975835	0.00625429
-14.1309	0.00520183	0.00843482	-0.00743891	0.00951253	0.00620881
-14.1211	0.00537978	0.00835848	-0.00769607	0.00926061	0.00615701
-14.1113	0.00555543	0.0082754	-0.00795063	0.00900346	0.00609886
-14.1016	0.00572873	0.00818559	-0.00820205	0.00874193	0.00603433
-14.0918	0.00589962	0.00808904	-0.0084498	0.00847688	0.0059634
-14.082	0.006068	0.00798574	-0.00869334	0.00820911	0.00588603
-14.0723	0.00623378	0.0078757	-0.00893212	0.00793945	0.00580223
-14.0625	0.00639683	0.0077589	-0.00916561	0.00766866	0.00571196
-14.0527	0.00655704	0.00763535	-0.00939326	0.0073975	0.00561522
-14.043	0.00671426	0.00750504	-0.00961451	0.00712671	0.00551201
-14.0332	0.00686832	0.00736797	-0.00982883	0.00685698	0.00540232
-14.0234	0.00701907	0.00722415	-0.0100357	0.00658898	0.00528615
-14.0137	0.00716631	0.00707358	-0.0102345	0.00632334	0.00516352
-14.0039	0.00730984	0.00691628	-0.0104247	0.00606067	0.00503443
-13.9941	0.00744947	0.00675227	-0.0106059	0.00580151	0.00489891
-13.9844	0.00758497	0.00658158	-0.0107775	0.0055464	0.00475696
-13.9746	0.0077161	0.00640424	-0.010939	0.00529582	0.00460862
-13.9649	0.00784264	0.00622028	-0.0110899	0.00505021	0.00445391
-13.9551	0.00796432	0.00602978	-0.0112297	0.00480996	0.00429286
-13.9453	0.00808089	0.00583278	-0.0113579	0.00457544	0.00412552
-13.9356	0.00819209	0.00562937	-0.0114741	0.00434696	0.00395193
-13.9258	0.00829764	0.00541964	-0.0115778	0.00412478	0.00377213
-13.916	0.00839727	0.00520367	-0.0116687	0.00390914	0.00358617
-13.9063	0.0084907	0.00498159	-0.0117463	0.00370022	0.00339411
-13.8965	0.00857765	0.00475352	-0.0118102	0.00349815	0.003196
-13.8867	0.00865782	0.0045196	-0.0118602	0.00330304	0.00299192
-13.877	0.00873095	0.00427999	-0.0118957	0.00311493	0.00278194
-13.8672	0.00879673	0.00403487	-0.0119166	0.00293383	0.00256612
-13.8574	0.0088549	0.00378441	-0.0119225	0.00275972	0.00234455
-13.8477	0.00890518	0.00352883	-0.0119132	0.00259252	0.00211731
-13.8379	0.00894729	0.00326835	-0.0118885	0.00243213	0.00188449
-13.8281	0.00898097	0.0030032	-0.0118481	0.00227839	0.00164619
-13.8184	0.00900595	0.00273364	-0.0117918	0.00213112	0.00140251
-13.8086	0.00902199	0.00245994	-0.0117196	0.0019901	0.00115354
-13.7988	0.00902886	0.0021824	-0.0116314	0.00185508	0.000899408
-13.7891	0.00902631	0.00190132	-0.0115269	0.00172577	0.000640229
-13.7793	0.00901413	0.00161702	-0.0114062	0.00160187	0.000376124
-13.7695	0.00899213	0.00132983	-0.0112693	0.00148303	0.000107226
-13.7598	0.00896012	0.00104013	-0.0111162	0.00136889	-0.000166328
-13.75	0.00891792	0.000748277	-0.0109469	0.00125906	-0.000444394
-13.7402	0.00886539	0.000454657	-0.0107615	0.00115313	-0.000726819
-13.7305	0.00880239	0.000159673	-0.0105602	0.00105068	-0.00101344
-13.7207	0.00872881	-0.000136259	-0.0103431	0.000951255	-0.0013041
-13.7109	0.00864456	-0.000432712	-0.0101104	0.000854413	-0.00159862
-13.7012	0.00854956	-0.000729243	-0.00986226	0.000759684	-0.0018968
-13.6914	0.00844377	-0.0010254	-0.00959902	0.000666594	-0.00219847
-13.6816	0.00832716	-0.00132073	-0.00932094	0.000574665	-0.0025034
-13.6719	0.00819972	-0.00161474	-0.00902835	0.000483413	-0.0028114
-13.6621	0.0080615	-0.00190697	-0.00872162	0.000392358	-0.00312224
-13.6524	0.00791252	-0.00219692	-0.00840114	0.000301019	-0.00343568
-13.6426	0.00775287	-0.0024841	-0.00806733	0.000208921	-0.00375148
-13.6328	0.00758265	-0.00276801	-0.00772066	0.000115598	-0.00406938
-13.6231	0.00740199	-0.00304816	-0.0073616	2.06e-05	-0.00438911
-13.6133	0.00721104	-0.00332403	-0.00699069	-7.65e-05	-0.00471039
-13.6035	0.00700998	-0.00359512	-0.00660846	-0.000176242	-0.00503294
-13.5938	0.00679903	-0.00386093	-0.0062155	-0.000278912	-0.00535644
-13.584	0.00657842	-0.00412097	-0.00581241	-0.000384949	-0.00568058
-13.5742	0.00634841	-0.00437472	-0.00539981	-0.000494727	-0.00600502
-13.5645	0.00610929	-0.00462171	-0.00497836	-0.000608597	-0.00632942
-13.5547	0.00586138	-0.00486144	-0.00454873	-0.000726882	-0.00665342
-13.5449	0.00560502	-0.00509344	-0.00411163	-0.00084988	-0.00697665
-13.5352	0.00534058	-0.00531726	-0.00366775	-0.000977861	-0.00729872
-13.5254	0.00506845	-0.00553242	-0.00321785	-0.00111106	-0.00761923
-13.5156	0.00478904	-0.0057385	-0.00276267	-0.00124969	-0.00793776
-13.5059	0.00450281	-0.00593508	-0.00230298	-0.00139392	-0.00825388
-13.4961	0.0042102	-0.00612173	-0.00183956	-0.0015439	-0.00856716
-13.4863	0.00391171	-0.00629808	-0.00137319	-0.00169972	-0.00887712
-13.4766	0.00360783	-0.00646374	-0.000904683	-0.00186145	-0.00918331
-13.4668	0.0032991	-0.00661839	-0.000434836	-0.00202913	-0.00948524
-13.457	0.00298604	-0.00676167	3.55e-05	-0.00220275	-0.00978241
-13.4473	0.00266922	-0.0068933	0.000505614	-0.00238226	-0.0100743
-13.4375	0.00234921	-0.00701299	0.000974585	-0.0025676	-0.0103604
-13.4277	0.00202659	-0.00712049	0.00144163	-0.00275863	-0.0106402
-13.418	0.00170197	-0.00721558	0.00190594	-0.00295519	-0.0109131
-13.4082	0.00137595	-0.00729805	0.0023667	-0.00315711	-0.0111786
-13.3984	0.00104914	-0.00736775	0.00282311	-0.00336413	-0.0114361
-13.3887	0.000722176	-0.00742453	0.00327437	-0.003576	-0.011685
-13.3789	0.00039568	-0.00746829	0.00371971	-0.00379241	-0.0119248
-13.3691	7.03e-05	-0.00749895	0.00415835	-0.00401302	-0.0121548
-13.3594	-0.00025338	-0.00751647	0.00458954	-0.00423745	-0.0123745
-13.3496	-0.000574677	-0.00752085	0.00501254	-0.00446529	-0.0125833
-13.3399	-0.000892979	-0.0075121	0.00542663	-0.00469611	-0.0127806
-13.3301	-0.00120766	-0.00749028	0.00583111	-0.00492944	-0.0129657
-13.3203	-0.0015181	-0.00745549	0.0062253	-0.00516478	-0.0131381
-13.3106	-0.00182369	-0.00740785	0.00660854	-0.0054016	-0.0132972
-13.3008	-0.00212382	-0.00734752	0.00698022	-0.00563935	-0.0134424
-13.291	-0.00241792	-0.0072747	0.00733974	-0.00587746	-0.0135731
-13.2813	-0.0027054	-0.0071896	0.00768651	-0.00611532	-0.0136886
-13.2715	-0.00298571	-0.00709248	0.00802	-0.00635234	-0.0137885
-13.2617	-0.00325831	-0.00698365	0.00833971	-0.00658787	-0.0138721
-13.252	-0.00352268	-0.00686342	0.00864515	-0.00682127	-0.013939
-13.2422	-0.00377832	-0.00673215	0.00893588	-0.00705187	-0.0139884
-13.2324	-0.00402475	-0.00659021	0.00921151	-0.00727901	-0.01402
-13.2227	-0.00426153	-0.00643804	0.00947166	-0.007502	-0.0140333
-13.2129	-0.00448823	-0.00627606	0.00971599	-0.00772018	-0.0140277
-13.2031	-0.00470445	-0.00610475	0.00994423	-0.00793284	-0.0140027
-13.1934	-0.00490984	-0.0059246	0.0101561	-0.00813931	-0.013958
-13.1836	-0.00510405	-0.00573613	0.0103514	-0.00833889	-0.013893
-13.1738	-0.00528679	-0.00553989	0.01053	-0.00853092	-0.0138075
-13.1641	-0.00545778	-0.00533644	0.0106917	-0.00871471	-0.0137011
-13.1543	-0.00561679	-0.00512636	0.0108364	-0.00888962	-0.0135734
-13.1445	-0.00576362	-0.00491026	0.0109641	-0.00905499	-0.0134241
-13.1348	-0.0058981	-0.00468874	0.0110747	-0.00921018	-0.013253
-13.125	-0.00602012	-0.00446245	0.0111684	-0.00935458	-0.0130599
-13.1152	-0.00612958	-0.00423203	0.0112452	-0.0094876	-0.0128446
-13.1055	-0.00622643	-0.00399814	0.0113051	-0.00960867	-0.0126069
-13.0957	-0.00631066	-0.00376143	0.0113484	-0.00971722	-0.0123468
-13.0859	-0.0063823	-0.00352258	0.0113752	-0.00981274	-0.0120643
-13.0762	-0.0064414	-0.00328225	0.0113857	-0.00989475	-0.0117592
-13.0664	-0.00648808	-0.00304114	0.0113803	-0.00996276	-0.0114317
-13.0566	-0.00652246	-0.00279991	0.0113592	-0.0100164	-0.0110818
-13.0469	-0.00654474	-0.00255923	0.0113228	-0.0100552	-0.0107098
-13.0371	-0.00655512	-0.00231978	0.0112715	-0.0100788	-0.0103158
-13.0274	-0.00655386	-0.00208222	0.0112056	-0.0100869	-0.00989996
-13.0176	-0.00654126	-0.0018472	0.0111256	-0.0100793	-0.00946273
-13.0078	-0.00651762	-0.00161536	0.011032	-0.0100556	-0.00900442
-12.9981	-0.0064833	-0.00138734	0.0109252	-0.0100158	-0.00852544
-12.9883	-0.00643871	-0.00116375	0.0108059	-0.00995959	-0.00802626
-12.9785	-0.00638426	-0.000945193	0.0106745	-0.0098869	-0.00750741
-12.9688	-0.00632039	-0.000732242	0.0105317	-0.00979767	-0.00696948
-12.959	-0.00624759	-0.000525457	0.010378	-0.00969188	-0.00641308
-12.9492	-0.00616637	-0.000325375	0.0102141	-0.00956955	-0.00583893
-12.9395	-0.00607725	-0.000132505	0.0100405	-0.00943074	-0.00524776
-12.9297	-0.00598078	5.27e-05	0.00985803	-0.00927559	-0.00464039
-12.9199	-0.00587755	0.000229684	0.00966727	-0.00910424	-0.00401765
-12.9102	-0.00576815	0.000398119	0.0094689	-0.00891691	-0.00338046
-12.9004	-0.00565317	0.000557575	0.00926363	-0.00871384	-0.00272979
-12.8906	-0.00553325	0.000707686	0.00905214	-0.00849535	-0.00206663
-12.8809	-0.00540902	0.000848121	0.00883513	-0.00826176	-0.00139206
-12.8711	-0.00528113	0.000978583	0.00861332	-0.00801348	-0.000707165
-12.8613	-0.00515022	0.00109881	0.0083874	-0.00775091	-1.31e-05
-12.8516	-0.00501696	0.00120857	0.00815807	-0.00747455	0.000688924
-12.8418	-0.004882	0.00130769	0.00792604	-0.00718489	0.00139769
-12.832	-0.00474599	0.001396	0.00769199	-0.00688249	0.00211193
-12.8223	-0.00460959	0.0014734	0.0074566	-0.00656793	0.00283031
-12.8125	-0.00447345	0.00153981	0.00722055	-0.00624185	0.00355152
-12.8027	-0.00433821	0.00159519	0.00698449	-0.00590488	0.00427417
-12.793	-0.00420449	0.00163955	0.00674907	-0.00555773	0.00499685
-12.7832	-0.00407291	0.00167292	0.0065149	-0.00520111	0.00571816
-12.7734	-0.00394407	0.00169538	0.00628259	-0.00483577	0.00643665
-12.7637	-0.00381854	0.00170706	0.00605273	-0.00446248	0.00715084
-12.7539	-0.00369689	0.00170809	0.00582587	-0.00408204	0.00785928
-12.7441	-0.00357964	0.00169869	0.00560255	-0.00369526	0.00856046
-12.7344	-0.00346731	0.00167906	0.00538328	-0.00330299	0.00925291
-12.7246	-0.00336038	0.00164948	0.00516852	-0.00290607	0.00993512
-12.7149	-0.00325929	0.00161023	0.00495873	-0.00250537	0.0106056
-12.7051	-0.00316447	0.00156166	0.00475433	-0.00210178	0.0112629
-12.6953	-0.0030763	0.00150412	0.0045557	-0.00169616	0.0119054
-12.6856	-0.00299512	0.001438	0.00436318	-0.00128943	0.0125318
-12.6758	-0.00292125	0.00136372	0.0041771	-0.000882461	0.0131406
-12.666	-0.00285496	0.00128173	0.00399772	-0.000476162	0.0137304
-12.6563	-0.00279648	0.00119251	0.00382528	-7.14e-05	0.0142997
-12.6465	-0.00274599	0.00109656	0.00365999	0.000330865	0.0148472
-12.6367	-0.00270365	0.000994387	0.00350201	0.000729825	0.0153715
-12.627	-0.00266955	0.000886545	0.00335147	0.00112458	0.0158714
-12.6172	-0.00264376	0.000773589	0.00320845	0.00151428	0.0163455
-12.6074	-0.00262629	0.000656095	0.00307299	0.00189808	0.0167928
-12.5977	-0.0026171	0.000534653	0.0029451	0.00227516	0.0172119
-12.5879	-0.00261612	0.000409865	0.00282475	0.0026447	0.0176018
-12.5781	-0.00262321	0.000282343	0.00271186	0.00300592	0.0179614
-12.5684	-0.00263823	0.000152707	0.00260632	0.00335808	0.0182898
-12.5586	-0.00266094	2.16e-05	0.00250799	0.00370043	0.018586
-12.5488	-0.00269109	-0.000110407	0.00241668	0.00403227	0.0188491
-12.5391	-0.00272838	-0.000242628	0.00233215	0.00435294	0.0190784
-12.5293	-0.00277245	-0.000374455	0.00225416	0.0046618	0.019273
-12.5195	-0.00282293	-0.000505266	0.00218242	0.00495823	0.0194324
-12.5098	-0.00287938	-0.000634444	0.00211658	0.00524169	0.019556
-12.5	-0.00294133	-0.000761379	0.0020563	0.00551163	0.0196433
-12.4902	-0.00300827	-0.000885474	0.00200118	0.00576756	0.0196938
-12.4805	-0.00307967	-0.00100614	0.0019508	0.00600904	0.0197073
-12.4707	-0.00315495	-0.00112282	0.00190473	0.00623566	0.0196835
-12.4609	-0.00323349	-0.00123494	0.00186248	0.00644705	0.0196222
-12.4512	-0.00331466	-0.00134199	0.00182356	0.00664289	0.0195233
-12.4414	-0.00339779	-0.00144343	0.00178747	0.00682289	0.019387
-12.4316	-0.0034822	-0.00153879	0.00175365	0.00698684	0.0192132
-12.4219	-0.00356716	-0.0016276	0.00172156	0.00713453	0.0190022
-12.4121	-0.00365195	-0.00170942	0.00169064	0.00726583	0.0187543
-12.4024	-0.00373581	-0.00178383	0.0016603	0.00738063	0.0184698
-12.3926	-0.00381798	-0.00185046	0.00162995	0.00747888	0.0181493
-12.3828	-0.00389768	-0.00190894	0.00159899	0.00756057	0.0177931
-12.3731	-0.00397415	-0.00195898	0.00156683	0.00762574	0.0174021
-12.3633	-0.00404657	-0.00200026	0.00153286	0.00767447	0.0169769
-12.3535	-0.00411418	-0.00203256	0.00149648	0.00770688	0.0165183
-12.3438	-0.00417618	-0.00205563	0.00145708	0.00772314	0.0160273
-12.334	-0.00423179	-0.00206932	0.00141406	0.00772346	0.0155047
-12.3242	-0.00428025	-0.00207346	0.00136684	0.00770809	0.0149516
-12.3145	-0.00432078	-0.00206795	0.00131485	0.00767731	0.0143693
-12.3047	-0.00435264	-0.00205272	0.0012575	0.00763146	0.0137588
-12.2949	-0.00437511	-0.00202774	0.00119427	0.00757089	0.0131215
-12.2852	-0.00438749	-0.00199301	0.00112462	0.007496	0.0124586
-12.2754	-0.00438908	-0.00194856	0.00104803	0.00740724	0.0117717
-12.2656	-0.00437925	-0.00189449	0.000964028	0.00730506	0.0110621
-12.2559	-0.00435736	-0.0018309	0.000872145	0.00718997	0.0103313
-12.2461	-0.00432282	-0.00175794	0.000771951	0.00706248	0.00958107
-12.2363	-0.0042751	-0.0016758	0.000663044	0.00692315	0.00881288
-12.2266	-0.00421367	-0.0015847	0.000545053	0.00677256	0.00802844
-12.2168	-0.00413806	-0.00148491	0.000417644	0.00661129	0.00722945
-12.207	-0.00404785	-0.0013767	0.000280516	0.00643998	0.00641765
-12.1973	-0.00394267	-0.00126039	0.000133409	0.00625926	0.00559483
-12.1875	-0.00382217	-0.00113635	-2.39e-05	0.00606978	0.00476279
-12.1777	-0.00368609	-0.00100494	-0.000191587	0.00587221	0.00392334
-12.168	-0.0035342	-0.000866578	-0.000369793	0.00566723	0.00307834
-12.1582	-0.00336633	-0.000721696	-0.00055861	0.00545553	0.00222962
-12.1484	-0.00318235	-0.000570751	-0.000758085	0.00523779	0.00137906
-12.1387	-0.00298222	-0.000414225	-0.00096822	0.00501474	0.000528504
-12.1289	-0.00276594	-0.000252619	-0.00118897	0.00478705	-0.000320183
-12.1191	-0.00253357	-8.65e-05	-0.00142024	0.00455544	-0.00116515
-12.1094	-0.00228522	8.37e-05	-0.00166189	0.00432062	-0.00200458
-12.0996	-0.00202107	0.000257401	-0.00191372	0.00408327	-0.00283663
-12.0898	-0.00174138	0.000433972	-0.00217551	0.0038441	-0.00365951
-12.0801	-0.00144643	0.000612878	-0.00244695	0.00360377	-0.00447147
-12.0703	-0.0011366	0.000793536	-0.00272773	0.00336297	-0.00527076
-12.0606	-0.000812302	0.000975359	-0.00301744	0.00312237	-0.00605568
-12.0508	-0.00047402	0.00115775	-0.00331565	0.00288259	-0.00682459
-12.041	-0.000122294	0.00134013	-0.0036219	0.00264429	-0.00757586
-12.0313	0.000242277	0.0015219	-0.00393564	0.00240807	-0.00830795
-12.0215	0.000619041	0.00170246	-0.00425632	0.00217453	-0.00901934
-12.0117	0.00100729	0.00188125	-0.00458332	0.00194424	-0.00970858
-12.002	0.00140626	0.00205768	-0.00491597	0.00171776	-0.0103743
-11.9922	0.00181514	0.00223119	-0.00525359	0.00149561	-0.0110152
-11.9824	0.00223307	0.00240122	-0.00559544	0.00127831	-0.0116299
-11.9727	0.00265915	0.00256725	-0.00594074	0.00106634	-0.0122174
-11.9629	0.00309241	0.00272874	-0.00628869	0.000860134	-0.0127765
-11.9531	0.00353187	0.0028852	-0.00663845	0.000660133	-0.0133061
-11.9434	0.00397651	0.00303614	-0.00698914	0.00046673	-0.0138054
-11.9336	0.00442524	0.0031811	-0.00733987	0.000280292	-0.0142734
-11.9238	0.00487697	0.00331966	-0.00768971	0.000101158	-0.0147094
-11.9141	0.00533058	0.00345139	-0.00803773	-7.04e-05	-0.0151126
-11.9043	0.00578491	0.00357591	-0.00838295	-0.000233996	-0.0154825
-11.8945	0.00623879	0.00369287	-0.00872439	-0.000389494	-0.0158185
-11.8848	0.00669101	0.00380195	-0.00906106	-0.000536639	-0.0161202
-11.875	0.00714037	0.00390286	-0.00939195	-0.000675249	-0.0163872
-11.8652	0.00758566	0.00399533	-0.00971606	-0.000805169	-0.0166193
-11.8555	0.00802563	0.00407914	-0.0100324	-0.000926275	-0.0168162
-11.8457	0.00845907	0.00415409	-0.0103398	-0.00103848	-0.016978
-11.8359	0.00888474	0.00422003	-0.0106375	-0.00114171	-0.0171045
-11.8262	0.00930142	0.00427684	-0.0109243	-0.00123593	-0.017196
-11.8164	0.00970788	0.00432443	-0.0111993	-0.00132116	-0.0172524
-11.8066	0.0101029	0.00436275	-0.0114615	-0.00139739	-0.0172742
-11.7969	0.0104854	0.0043918	-0.0117099	-0.0014647	-0.0172617
-11.7871	0.010854	0.00441159	-0.0119436	-0.00152314	-0.0172153
-11.7773	0.0112078	0.00442219	-0.0121617	-0.00157284	-0.0171354
-11.7676	0.0115455	0.00442369	-0.0123632	-0.00161391	-0.0170227
-11.7578	0.011866	0.00441623	-0.0125474	-0.0016465	-0.0168778
-11.7481	0.0121684	0.00439997	-0.0127133	-0.00167079	-0.0167015
-11.7383	0.0124517	0.00437511	-0.0128602	-0.00168698	-0.0164945
-11.7285	0.0127147	0.0043419	-0.0129874	-0.00169527	-0.0162577
-11.7188	0.0129567	0.0043006	-0.0130941	-0.0016959	-0.015992
-11.709	0.0131767	0.00425151	-0.0131798	-0.00168912	-0.0156984
-11.6992	0.013374	0.00419496	-0.0132437	-0.0016752	-0.015378
-11.6895	0.0135476	0.00413131	-0.0132853	-0.00165441	-0.0150318
-11.6797	0.0136971	0.00406094	-0.0133041	-0.00162706	-0.014661
-11.6699	0.0138216	0.00398427	-0.0132997	-0.00159344	-0.0142667
-11.6602	0.0139206	0.00390174	-0.0132717	-0.00155386	-0.0138502
-11.6504	0.0139935	0.0038138	-0.0132198	-0.00150866	-0.0134128
-11.6406	0.01404	0.00372094	-0.0131436	-0.00145817	-0.0129557
-11.6309	0.0140595	0.00362364	-0.0130431	-0.00140272	-0.0124802
-11.6211	0.0140519	0.00352243	-0.012918	-0.00134265	-0.0119878
-11.6113	0.0140168	0.00341783	-0.0127683	-0.00127831	-0.0114797
-11.6016	0.013954	0.00331039	-0.012594	-0.00121005	-0.0109574
-11.5918	0.0138634	0.00320064	-0.0123952	-0.0011382	-0.0104221
-11.582	0.0137451	0.00308915	-0.012172	-0.00106313	-0.00987547
-11.5723	0.013599	0.00297648	-0.0119246	-0.000985156	-0.00931872
-11.5625	0.0134252	0.0028632	-0.0116533	-0.000904636	-0.0087533
-11.5527	0.013224	0.00274987	-0.0113585	-0.0008219	-0.0081806
-11.543	0.0129955	0.00263704	-0.0110405	-0.000737277	-0.00760201
-11.5332	0.0127402	0.00252529	-0.0106999	-0.000651089	-0.0070189
-11.5234	0.0124584	0.00241516	-0.0103373	-0.00056365	-0.00643262
-11.5137	0.0121506	0.00230719	-0.00995315	-0.000475265	-0.00584449
-11.5039	0.0118173	0.00220192	-0.00954827	-0.000386231	-0.00525584
-11.4941	0.0114592	0.00209985	-0.00912339	-0.000296832	-0.00466794
-11.4844	0.0110769	0.00200149	-0.00867933	-0.000207342	-0.00408204
-11.4746	0.0106711	0.00190732	-0.00821697	-0.000118024	-0.00349935
-11.4648	0.0102428	0.0018178	-0.00773724	-2.91e-05	-0.00292104
-11.4551	0.00979272	0.00173336	-0.00724115	5.91e-05	-0.00234827
-11.4453	0.00932181	0.00165443	-0.00672974	0.000146478	-0.00178211
-11.4356	0.00883107	0.00158137	-0.00620411	0.000232751	-0.00122363
-11.4258	0.00832153	0.00151456	-0.00566542	0.000317741	-0.000673816
-11.416	0.00779427	0.00145432	-0.00511486	0.000401267	-0.000133627
-11.4063	0.00725044	0.00140094	-0.00455367	0.000483162	0.000396039
-11.3965	0.0066912	0.00135468	-0.00398313	0.000563275	0.000914331
-11.3867	0.00611778	0.00131577	-0.00340454	0.000641469	0.00142046
-11.377	0.00553144	0.0012844	-0.00281925	0.000717621	0.00191368
-11.3672	0.00493345	0.00126073	-0.00222863	0.000791621	0.00239332
-11.3574	0.00432516	0.00124486	-0.00163407	0.000863377	0.00285875
-11.3477	0.00370789	0.00123689	-0.00103698	0.000932805	0.0033094
-11.3379	0.00308301	0.00123683	-0.000438799	0.000999839	0.00374477
-11.3281	0.00245193	0.00124469	0.000159039	0.00106442	0.0041644
-11.3184	0.00181602	0.00126043	0.000755088	0.00112652	0.00456791
-11.3086	0.00117672	0.00128397	0.0013479	0.00118608	0.00495497
-11.2988	0.00053543	0.00131517	0.00193603	0.00124311	0.00532529
-11.2891	-0.00010642	0.00135387	0.00251803	0.00129759	0.00567867
-11.2793	-0.000747409	0.00139986	0.00309248	0.00134951	0.00601493
-11.2695	-0.00138612	0.00145292	0.00365797	0.0013989	0.00633398
-11.2598	-0.00202116	0.00151274	0.00421309	0.00144576	0.00663575
-11.25	-0.00265112	0.001579	0.00475648	0.00149013	0.00692026
-11.2402	-0.00327463	0.00165135	0.0052868	0.00153204	0.00718754
-11.2305	-0.00389033	0.00172939	0.00580274	0.00157152	0.00743771
-11.2207	-0.00449689	0.0018127	0.00630302	0.00160863	0.00767091
-11.2109	-0.00509301	0.0019008	0.00678641	0.00164341	0.00788733
-11.2012	-0.00567742	0.0019932	0.00725173	0.00167591	0.0080872
-11.1914	-0.00624887	0.00208937	0.00769784	0.00170619	0.00827081
-11.1816	-0.00680617	0.00218876	0.00812364	0.00173431	0.00843848
-11.1719	-0.00734816	0.00229079	0.00852811	0.00176033	0.00859055
-11.1621	-0.00787373	0.00239486	0.00891027	0.0017843	0.00872741
-11.1523	-0.0083818	0.00250032	0.00926922	0.00180628	0.00884948
-11.1426	-0.00887136	0.00260655	0.0096041	0.00182633	0.0089572
-11.1328	-0.00934145	0.00271286	0.00991415	0.00184451	0.00905106
-11.1231	-0.00979114	0.00281858	0.0101987	0.00186086	0.00913153
-11.1133	-0.0102196	0.00292303	0.010457	0.00187545	0.00919913
-11.1035	-0.010626	0.00302548	0.0106886	0.0018883	0.00925441
-11.0938	-0.0110096	0.00312524	0.0108929	0.00189947	0.00929789
-11.084	-0.0113698	0.00322159	0.0110697	0.00190898	0.00933015
-11.0742	-0.011706	0.00331382	0.0112185	0.00191688	0.00935174
-11.0645	-0.0120175	0.00340121	0.0113391	0.00192317	0.00936324
-11.0547	-0.0123039	0.00348305	0.0114313	0.00192789	0.00936522
-11.0449	-0.0125649	0.00355864	0.0114952	0.00193104	0.00935826
-11.0352	-0.0127999	0.00362728	0.0115306	0.00193262	0.00934294
-11.0254	-0.0130089	0.00368829	0.0115377	0.00193264	0.00931981
-11.0156	-0.0131915	0.00374101	0.0115166	0.00193107	0.00928944
-11.0059	-0.0133477	0.0037848	0.0114677	0.00192792	0.00925239
-10.9961	-0.0134772	0.00381902	0.0113911	0.00192314	0.00920918
-10.9863	-0.0135802	0.00384308	0.0112875	0.00191671	0.00916034
-10.9766	-0.0136567	0.0038564	0.0111572	0.00190859	0.00910638
-10.9668	-0.0137067	0.00385844	0.0110008	0.00189874	0.00904778
-10.957	-0.0137306	0.00384868	0.010819	0.00188709	0.00898502
-10.9473	-0.0137285	0.00382665	0.0106125	0.00187359	0.00891854
-10.9375	-0.0137007	0.00379189	0.0103822	0.00185818	0.00884874
-10.9277	-0.0136476	0.00374401	0.0101289	0.00184079	0.00877604
-10.918	-0.0135696	0.00368264	0.00985344	0.00182133	0.0087008
-10.9082	-0.0134673	0.00360747	0.00955697	0.00179972	0.00862335
-10.8984	-0.0133411	0.00351821	0.0092405	0.00177589	0.00854401
-10.8887	-0.0131916	0.00341463	0.00890516	0.00174975	0.00846305
-10.8789	-0.0130195	0.00329656	0.00855214	0.00172119	0.00838073
-10.8691	-0.0128255	0.00316386	0.00818265	0.00169013	0.00829725
-10.8594	-0.0126102	0.00301644	0.00779797	0.00165647	0.0082128
-10.8496	-0.0123745	0.00285428	0.00739944	0.00162013	0.00812754
-10.8398	-0.0121192	0.00267739	0.00698839	0.00158099	0.00804158
-10.8301	-0.0118451	0.00248585	0.00656625	0.00153897	0.00795501
-10.8203	-0.0115531	0.00227979	0.00613441	0.00149398	0.00786788
-10.8106	-0.0112442	0.00205938	0.00569434	0.00144592	0.00778022
-10.8008	-0.0109191	0.00182487	0.0052475	0.00139471	0.00769202
-10.791	-0.010579	0.00157653	0.00479539	0.00134026	0.00760324
-10.7813	-0.0102248	0.00131471	0.0043395	0.0012825	0.00751381
-10.7715	-0.0098575	0.0010398	0.00388135	0.00122137	0.00742362
-10.7617	-0.0094781	0.000752261	0.00342243	0.00115678	0.00733257
-10.752	-0.00908764	0.000452578	0.00296425	0.00108869	0.00724049
-10.7422	-0.00868716	0.000141306	0.00250833	0.00101706	0.00714721
-10.7324	-0.0082777	-0.000180958	0.00205613	0.000941831	0.00705253
-10.7227	-0.00786031	-0.000513566	0.00160914	0.000862988	0.00695622
-10.7129	-0.00743602	-0.000855825	0.0011688	0.00078051	0.00685804
-10.7031	-0.00700588	-0.001207	0.000736532	0.00069439	0.00675773
-10.6934	-0.00657091	-0.0015663	0.000313732	0.000604634	0.00665502
-10.6836	-0.00613214	-0.00193291	-9.82e-05	0.000511261	0.00654961
-10.6738	-0.00569058	-0.00230597	-0.000498078	0.000414302	0.00644119
-10.6641	-0.00524721	-0.00268458	-0.000884495	0.000313802	0.00632946
-10.6543	-0.00480302	-0.00306781	-0.00125627	0.000209821	0.00621408
-10.6445	-0.00435895	-0.0034547	-0.00161222	0.00010243	0.00609473
-10.6348	-0.00391595	-0.00384426	-0.00195124	-8.28e-06	0.00597108
-10.625	-0.00347491	-0.00423547	-0.00227225	-0.000122209	0.00584279
-10.6152	-0.00303671	-0.0046273	-0.00257426	-0.000239237	0.00570952
-10.6055	-0.0026022	-0.00501868	-0.00285633	-0.000359231	0.00557096
-10.5957	-0.0021722	-0.00540855	-0.00311761	-0.000482045	0.00542677
-10.5859	-0.00174749	-0.00579583	-0.00335728	-0.000607513	0.00527664
-10.5762	-0.00132882	-0.0061794	-0.00357463	-0.00073546	0.00512025
-10.5664	-0.000916899	-0.00655818	-0.00376901	-0.000865692	0.00495733
-10.5566	-0.000512406	-0.00693105	-0.00393986	-0.000998002	0.00478758
-10.5469	-0.000115973	-0.00729692	-0.00408667	-0.00113217	0.00461075
-10.5371	0.000271804	-0.00765469	-0.00420905	-0.00126796	0.00442659
-10.5273	0.00065037	-0.00800326	-0.00430667	-0.00140513	0.00423487
-10.5176	0.00101921	-0.00834156	-0.00437928	-0.00154342	0.00403541
-10.5078	0.00137786	-0.00866852	-0.00442671	-0.00168255	0.00382802
-10.4981	0.00172589	-0.0089831	-0.0044489	-0.00182225	0.00361254
-10.4883	0.00206291	-0.00928427	-0.00444585	-0.00196223	0.00338888
-10.4785	0.00238858	-0.00957104	-0.00441765	-0.00210217	0.00315692
-10.4688	0.0027026	-0.00984243	-0.00436449	-0.00224178	0.00291661
-10.459	0.00300471	-0.0100975	-0.0042866	-0.00238074	0.00266793
-10.4492	0.0032947	-0.0103354	-0.00418435	-0.00251872	0.00241087
-10.4395	0.00357239	-0.0105552	-0.00405815	-0.0026554	0.00214548
-10.4297	0.00383765	-0.0107561	-0.00390851	-0.00279045	0.00187183
-10.4199	0.00409039	-0.0109373	-0.003736	-0.00292352	0.00159004
-10.4102	0.00433054	-0.0110981	-0.00354127	-0.00305429	0.00130024
-10.4004	0.0045581	-0.0112379	-0.00332507	-0.00318243	0.00100264
-10.3906	0.00477308	-0.0113559	-0.00308818	-0.00330758	0.000697439
-10.3809	0.00497554	-0.0114516	-0.00283149	-0.00342943	0.000384914
-10.3711	0.00516558	-0.0115245	-0.00255592	-0.00354764	6.54e-05
-10.3613	0.0053433	-0.0115742	-0.00226248	-0.00366189	-0.000260897
-10.3516	0.00550887	-0.0116002	-0.00195222	-0.00377186	-0.000593474
-10.3418	0.00566247	-0.0116022	-0.00162626	-0.00387724	-0.000931966
-10.332	0.0058043	-0.01158	-0.00128576	-0.00397772	-0.00127593
-10.3223	0.0059346	-0.0115333	-0.000931951	-0.00407303	-0.00162488
-10.3125	0.00605364	-0.0114619	-0.000566082	-0.00416286	-0.00197831
-10.3027	0.00616168	-0.0113659	-0.000189459	-0.00424697	-0.00233566
-10.293	0.00625904	-0.0112452	0.000196582	-0.00432508	-0.00269637
-10.2832	0.00634602	-0.0110999	0.000590668	-0.00439697	-0.00305981
-10.2734	0.00642297	-0.0109301	0.000991403	-0.00446241	-0.00342537
-10.2637	0.00649022	-0.010736	0.00139736	-0.00452119	-0.00379235
-10.2539	0.00654814	-0.0105179	0.00180711	-0.00457312	-0.00416009
-10.2441	0.00659709	-0.0102761	0.00221919	-0.00461803	-0.00452787
-10.2344	0.00663745	-0.010011	0.00263213	-0.00465578	-0.00489495
-10.2246	0.00666961	-0.00972314	0.00304448	-0.00468623	-0.00526058
-10.2148	0.00669393	-0.00941297	0.00345475	-0.00470927	-0.00562398
-10.2051	0.00671081	-0.00908114	0.00386149	-0.00472483	-0.00598439
-10.1953	0.00672062	-0.00872828	0.00426324	-0.00473282	-0.00634099
-10.1856	0.00672376	-0.00835514	0.00465856	-0.00473321	-0.00669298
-10.1758	0.00672059	-0.0079625	0.00504603	-0.00472599	-0.00703956
-10.166	0.00671148	-0.00755119	0.00542424	-0.00471115	-0.0073799
-10.1563	0.0066968	-0.0071221	0.00579183	-0.00468872	-0.00771319
-10.1465	0.0066769	-0.00667619	0.00614746	-0.00465876	-0.00803861
-10.1367	0.00665212	-0.00621445	0.00648982	-0.00462135	-0.00835535
-10.127	0.00662278	-0.00573792	0.00681764	-0.00457657	-0.00866261
-10.1172	0.0065892	-0.00524769	0.00712972	-0.00452456	-0.00895958
-10.1074	0.00655168	-0.00474489	0.00742487	-0.00446546	-0.00924548
-10.0977	0.0065105	-0.00423069	0.00770198	-0.00439943	-0.00951955
-10.0879	0.00646592	-0.00370628	0.00795999	-0.00432668	-0.00978104
-10.0781	0.00641819	-0.00317289	0.00819788	-0.0042474	-0.0100292
-10.0684	0.00636752	-0.0026318	0.00841472	-0.00416183	-0.0102634
-10.0586	0.00631414	-0.00208427	0.00860962	-0.00407023	-0.0104828
-10.0488	0.00625822	-0.00153162	0.00878178	-0.00397286	-0.0106869
-10.0391	0.00619993	-0.00097515	0.00893045	-0.00387002	-0.010875
-10.0293	0.0061394	-0.000416208	0.00905497	-0.00376202	-0.0110466
-10.0195	0.00607677	0.000143872	0.00915473	-0.00364918	-0.011201
-10.0098	0.00601212	0.000703743	0.00922923	-0.00353184	-0.0113378
-10	0.00594553	0.00126206	0.00927802	-0.00341035	-0.0114565
-9.99024	0.00587706	0.00181748	0.00930074	-0.00328507	-0.0115567
-9.98047	0.00580674	0.00236867	0.0092971	-0.00315639	-0.0116379
-9.97071	0.00573458	0.00291431	0.00926692	-0.00302469	-0.0116999
-9.96094	0.00566057	0.00345307	0.00921007	-0.00289037	-0.0117423
-9.95118	0.00558469	0.00398369	0.00912651	-0.00275383	-0.0117649
-9.94141	0.00550688	0.00450488	0.0090163	-0.00261548	-0.0117674
-9.93165	0.00542708	0.0050154	0.00887955	-0.00247572	-0.0117498
-9.92188	0.00534521	0.00551406	0.00871649	-0.00233497	-0.011712
-9.91211	0.00526116	0.00599965	0.00852739	-0.00219365	-0.0116538
-9.90235	0.00517482	0.00647105	0.00831263	-0.00205218	-0.0115754
-9.89258	0.00508605	0.00692716	0.00807266	-0.00191095	-0.0114767
-9.88282	0.00499471	0.00736691	0.00780801	-0.00177039	-0.0113578
-9.87305	0.00490065	0.00778931	0.00751926	-0.00163089	-0.0112191
-9.86329	0.00480371	0.00819338	0.00720711	-0.00149285	-0.0110606
-9.85352	0.0047037	0.00857821	0.00687228	-0.00135666	-0.0108827
-9.84376	0.00460044	0.00894296	0.0065156	-0.00122269	-0.0106856
-9.83399	0.00449376	0.00928683	0.00613796	-0.00109131	-0.0104699
-9.82422	0.00438345	0.00960908	0.00574028	-0.000962875	-0.0102358
-9.81446	0.00426932	0.00990904	0.00532358	-0.000837723	-0.00998388
-9.80469	0.00415119	0.0101861	0.00488891	-0.000716177	-0.00971472
-9.79493	0.00402885	0.0104397	0.0044374	-0.000598547	-0.00942885
-9.78516	0.00390213	0.0106693	0.00397021	-0.000485121	-0.00912693
-9.7754	0.00377082	0.0108746	0.00348855	-0.000376171	-0.00880961
-9.76563	0.00363476	0.0110553	0.00299368	-0.000271948	-0.00847762
-9.75586	0.00349378	0.0112109	0.00248689	-0.000172684	-0.00813171
-9.7461	0.0033477	0.0113414	0.00196952	-7.86e-05	-0.00777269
-9.73633	0.00319639	0.0114466	0.00144291	1.02e-05	-0.00740139
-9.72657	0.0030397	0.0115264	0.000908471	9.34e-05	-0.00701869
-9.7168	0.00287752	0.0115808	0.000367599	0.000170939	-0.00662548
-9.70704	0.00270973	0.01161	-0.000178275	0.000242724	-0.0062227
-9.69727	0.00253626	0.011614	-0.000727709	0.000308639	-0.00581131
-9.6875	0.00235702	0.0115931	-0.00127925	0.000368615	-0.00539229
-9.67774	0.00217198	0.0115475	-0.00183145	0.00042261	-0.00496665
-9.66797	0.0019811	0.0114777	-0.00238284	0.000470604	-0.00453541
-9.65821	0.00178438	0.0113839	-0.00293198	0.000512604	-0.00409962
-9.64844	0.00158184	0.0112668	-0.00347743	0.00054864	-0.00366032
-9.63868	0.00137353	0.0111268	-0.00401774	0.000578767	-0.00321858
-9.62891	0.0011595	0.0109646	-0.00455151	0.000603064	-0.00277546
-9.61915	0.000939877	0.0107807	-0.00507735	0.000621635	-0.00233204
-9.60938	0.000714765	0.0105759	-0.00559388	0.000634604	-0.00188939
-9.59961	0.000484323	0.0103511	-0.00609977	0.000642121	-0.00144857
-9.58985	0.000248729	0.0101068	-0.00659372	0.000644357	-0.00101065
-9.58008	8.19e-06	0.00984419	-0.00707446	0.000641501	-0.000576668
-9.57032	-0.000237043	0.00956398	-0.00754075	0.000633767	-0.000147676
-9.56055	-0.000486716	0.00926716	-0.00799143	0.000621384	0.000275307
-9.55079	-0.00074053	0.00895472	-0.00842535	0.000604602	0.000691278
-9.54102	-0.000998159	0.00862767	-0.00884143	0.000583687	0.00109925
-9.53125	-0.00125925	0.00828706	-0.00923864	0.000558922	0.00149828
-9.52149	-0.00152342	0.00793396	-0.00961601	0.000530603	0.00188742
-9.51172	-0.00179027	0.00756948	-0.00997262	0.000499041	0.00226579
-9.50196	-0.00205935	0.00719472	-0.0103076	0.000464558	0.0026325
-9.49219	-0.00233021	0.00681083	-0.0106202	0.000427489	0.00298674
-9.48243	-0.00260236	0.00641894	-0.0109097	0.000388177	0.00332771
-9.47266	-0.0028753	0.00602022	-0.0111755	0.000346972	0.00365466
-9.4629	-0.00314848	0.00561581	-0.0114168	0.000304232	0.00396688
-9.45313	-0.00342136	0.00520688	-0.0116333	0.000260319	0.0042637
-9.44336	-0.00369336	0.00479458	-0.0118245	0.0002156	0.00454451
-9.4336	-0.0039639	0.00438006	-0.0119901	0.000170443	0.00480873
-9.42383	-0.00423236	0.00396446	-0.0121297	0.000125217	0.00505585
-9.41407	-0.00449812	0.0035489	-0.012243	8.03e-05	0.0052854
-9.4043	-0.00476055	0.00313449	-0.0123301	3.6e-05	0.00549696
-9.39454	-0.005019	0.0027223	-0.0123908	-7.21e-06	0.00569016
-9.38477	-0.00527281	0.00231341	-0.0124251	-4.91e-05	0.00586471
-9.375	-0.00552132	0.00190884	-0.012433	-8.92e-05	0.00602034
-9.36524	-0.00576387	0.00150959	-0.0124149	-0.000127256	0.00615687
-9.35547	-0.00599978	0.00111662	-0.0123707	-0.00016291	0.00627415
-9.34571	-0.00622838	0.000730857	-0.012301	-0.00019584	0.0063721
-9.33594	-0.00644902	0.000353195	-0.0122059	-0.000225738	0.0064507
-9.32618	-0.00666102	-1.55e-05	-0.0120861	-0.00025231	0.00650997
-9.31641	-0.00686373	-0.00037451	-0.0119419	-0.000275274	0.00654999
-9.30665	-0.0070565	-0.000723004	-0.0117739	-0.000294365	0.00657093
-9.29688	-0.0072387	-0.00106031	-0.0115827	-0.000309336	0.00657296
-9.28711	-0.0074097	-0.00138577	-0.0113691	-0.000319955	0.00655634
-9.27735	-0.00756891	-0.0016988	-0.0111338	-0.000326009	0.00652138
-9.26758	-0.00771574	-0.00199886	-0.0108776	-0.000327306	0.00646844
-9.25782	-0.00784963	-0.00228546	-0.0106013	-0.000323671	0.00639792
-9.24805	-0.00797003	-0.00255817	-0.0103058	-0.000314952	0.00631029
-9.23829	-0.00807643	-0.00281663	-0.00999213	-0.000301016	0.00620604
-9.22852	-0.00816836	-0.00306053	-0.00966122	-0.000281754	0.00608573
-9.21875	-0.00824534	-0.00328961	-0.0093141	-0.000257076	0.00594996
-9.20899	-0.00830697	-0.0035037	-0.00895185	-0.000226917	0.00579936
-9.19922	-0.00835286	-0.00370265	-0.00857557	-0.000191231	0.00563461
-9.18946	-0.00838265	-0.00388639	-0.00818637	-0.000149998	0.00545643
-9.17969	-0.00839603	-0.00405492	-0.00778543	-0.000103217	0.00526556
-9.16993	-0.00839274	-0.00420827	-0.0073739	-5.09e-05	0.0050628
-9.16016	-0.00837254	-0.00434656	-0.00695298	6.87e-06	0.00484895
-9.1504	-0.00833524	-0.00446994	-0.00652389	7.01e-05	0.00462485
-9.14063	-0.00828071	-0.00457862	-0.00608783	0.000138583	0.00439138
-9.13086	-0.00820885	-0.00467287	-0.00564603	0.000212314	0.00414942
-9.1211	-0.0081196	-0.00475302	-0.00519973	0.000291127	0.00389987
-9.11133	-0.00801297	-0.00481943	-0.00475015	0.000374872	0.00364366
-9.10157	-0.007889	-0.00487252	-0.00429851	0.000463379	0.00338173
-9.0918	-0.0077478	-0.00491275	-0.00384602	0.00055646	0.00311503
-9.08204	-0.00758949	-0.00494062	-0.0033939	0.000653908	0.00284449
-9.07227	-0.0074143	-0.00495669	-0.00294333	0.000755498	0.0025711
-9.0625	-0.00722245	-0.00496153	-0.00249547	0.000860993	0.0022958
-9.05274	-0.00701424	-0.00495576	-0.00205149	0.000970136	0.00201956
-9.04297	-0.00679003	-0.00494004	-0.00161249	0.00108266	0.00174332
-9.03321	-0.0065502	-0.00491504	-0.00117958	0.00119828	0.00146804
-9.02344	-0.00629521	-0.00488146	-0.000753818	0.00131671	0.00119465
-9.01368	-0.00602554	-0.00484004	-0.000336232	0.00143763	0.00092407
-9.00391	-0.00574173	-0.00479151	7.22e-05	0.00156075	0.000657212
-8.99415	-0.00544437	-0.00473664	0.00047048	0.00168572	0.000394964
-8.98438	-0.00513409	-0.00467621	0.000857745	0.00181223	0.000138191
-8.97461	-0.00481156	-0.00461098	0.00123311	0.00193994	-0.000112262
-8.96485	-0.0044775	-0.00454175	0.00159577	0.0020685	-0.000355579
-8.95508	-0.00413267	-0.00446931	0.00194494	0.00219759	-0.000590971
-8.94532	-0.00377785	-0.00439443	0.00227991	0.00232684	-0.00081768
-8.93555	-0.00341388	-0.00431791	0.00260001	0.00245591	-0.00103498
-8.92579	-0.00304162	-0.0042405	0.00290464	0.00258447	-0.00124219
-8.91602	-0.00266196	-0.00416297	0.00319322	0.00271215	-0.00143864
-8.90625	-0.00227584	-0.00408605	0.00346525	0.00283863	-0.00162373
-8.89649	-0.00188419	-0.00401048	0.00372031	0.00296357	-0.00179688
-8.88672	-0.00148799	-0.00393694	0.00395799	0.00308663	-0.00195757
-8.87696	-0.00108825	-0.00386611	0.00417797	0.00320748	-0.00210529
-8.86719	-0.000685957	-0.00379864	0.00437999	0.00332582	-0.0022396
-8.85743	-0.000282153	-0.00373514	0.00456382	0.00344133	-0.00236011
-8.84766	0.000122127	-0.00367619	0.00472933	0.00355372	-0.00246647
-8.8379	0.000525836	-0.00362233	0.00487641	0.00366268	-0.00255836
-8.82813	0.00092792	-0.00357406	0.00500504	0.00376795	-0.00263552
-8.81836	0.00132733	-0.00353184	0.00511523	0.00386926	-0.00269776
-8.8086	0.001723	-0.0034961	0.00520707	0.00396636	-0.00274489
-8.79883	0.0021139	-0.00346719	0.00528069	0.004059	-0.00277682
-8.78907	0.00249897	-0.00344546	0.00533629	0.00414697	-0.00279346
-8.7793	0.0028772	-0.00343116	0.00537411	0.00423006	-0.00279482
-8.76954	0.00324756	-0.00342453	0.00539445	0.00430807	-0.00278091
-8.75977	0.00360907	-0.00342574	0.00539766	0.00438083	-0.00275181
-8.75	0.00396073	-0.00343491	0.00538414	0.00444818	-0.00270765
-8.74024	0.00430162	-0.00345211	0.00535433	0.00450997	-0.0026486
-8.73047	0.00463079	-0.00347735	0.00530873	0.00456608	-0.00257487
-8.72071	0.00494737	-0.00351061	0.00524786	0.0046164	-0.00248673
-8.71094	0.00525048	-0.00355177	0.00517232	0.00466084	-0.00238447
-8.70118	0.00553932	-0.00360071	0.00508269	0.00469932	-0.00226844
-8.69141	0.0058131	-0.00365721	0.00497965	0.0047318	-0.00213902
-8.68165	0.00607108	-0.00372104	0.00486387	0.00475823	-0.00199664
-8.67188	0.00631257	-0.00379189	0.00473607	0.00477859	-0.00184175
-8.66211	0.00653692	-0.0038694	0.00459699	0.00479288	-0.00167485
-8.65235	0.00674353	-0.00395318	0.0044474	0.00480112	-0.00149647
-8.64258	0.00693187	-0.00404278	0.00428811	0.00480334	-0.00130716
-8.63282	0.00710144	-0.00413771	0.00411991	0.00479958	-0.00110752
-8.62305	0.0072518	-0.00423743	0.00394364	0.00478991	-0.000898147
-8.61329	0.00738259	-0.00434136	0.00376014	0.00477441	-0.000679697
-8.60352	0.00749349	-0.00444889	0.00357028	0.00475317	-0.000452828
-8.59375	0.00758423	-0.00455935	0.00337492	0.0047263	-0.000218223
-8.58399	0.00765462	-0.00467208	0.00317493	0.00469393	2.34e-05
-8.57422	0.00770454	-0.00478634	0.00297119	0.00465619	0.000271371
-8.56446	0.00773391	-0.00490139	0.00276457	0.00461322	0.000524914
-8.55469	0.00774273	-0.00501646	0.00255594	0.0045652	0.000783302
-8.54493	0.00773106	-0.00513075	0.00234616	0.00451228	0.00104579
-8.53516	0.00769902	-0.00524346	0.00213611	0.00445466	0.00131161
-8.5254	0.0076468	-0.00535376	0.00192662	0.00439251	0.00158001
-8.51563	0.00757464	-0.00546081	0.00171852	0.00432606	0.00185023
-8.50586	0.00748287	-0.00556376	0.00151264	0.00425549	0.00212151
-8.4961	0.00737186	-0.00566177	0.00130978	0.00418102	0.00239309
-8.48633	0.00724205	-0.00575399	0.00111071	0.00410288	0.00266423
-8.47657	0.00709393	-0.00583956	0.00091618	0.00402129	0.00293417
-8.4668	0.00692807	-0.00591765	0.000726929	0.00393647	0.0032022
-8.45704	0.00674508	-0.00598743	0.000543655	0.00384866	0.00346758
-8.44727	0.00654562	-0.00604808	0.000367028	0.0037581	0.00372962
-8.4375	0.00633041	-0.0060988	0.00019769	0.00366503	0.00398762
-8.42774	0.00610024	-0.00613882	3.62e-05	0.00356967	0.00424092
-8.41797	0.00585593	-0.00616738	-0.000116732	0.00347226	0.00448886
-8.40821	0.00559833	-0.00618376	-0.000260707	0.00337305	0.00473083
-8.39844	0.00532837	-0.00618728	-0.000395183	0.00327227	0.00496621
-8.38868	0.005047	-0.00617727	-0.000519701	0.00317014	0.00519442
-8.37891	0.00475519	-0.00615311	-0.000633841	0.0030669	0.00541493
-8.36914	0.00445398	-0.00611423	-0.000737227	0.00296276	0.00562719
-8.35938	0.00414443	-0.0060601	-0.000829524	0.00285795	0.00583072
-8.34961	0.0038276	-0.00599022	-0.000910437	0.00275267	0.00602506
-8.33985	0.00350461	-0.00590417	-0.000979718	0.00264714	0.00620976
-8.33008	0.00317658	-0.00580155	-0.00103716	0.00254156	0.00638444
-8.32032	0.00284465	-0.00568204	-0.0010826	0.0024361	0.00654872
-8.31055	0.00250997	-0.00554536	-0.00111592	0.00233097	0.00670227
-8.30079	0.00217371	-0.00539129	-0.00113704	0.00222633	0.00684479
-8.29102	0.00183703	-0.00521967	-0.00114593	0.00212234	0.00697602
-8.28125	0.0015011	-0.0050304	-0.00114261	0.00201916	0.00709571
-8.27149	0.00116708	-0.00482345	-0.00112713	0.00191695	0.00720368
-8.26172	0.000836133	-0.00459885	-0.00109959	0.00181582	0.00729976
-8.25196	0.000509396	-0.00435668	-0.00106012	0.00171591	0.00738383
-8.24219	0.000188001	-0.00409709	-0.0010089	0.00161733	0.00745579
-8.23243	-0.000126942	-0.00382031	-0.000946163	0.00152017	0.00751557
-8.22266	-0.000434348	-0.00352662	-0.000872155	0.00142453	0.00756316
-8.21289	-0.000733156	-0.00321636	-0.000787176	0.00133049	0.00759855
-8.20313	-0.00102234	-0.00288993	-0.000691556	0.00123812	0.00762178
-8.19336	-0.0013009	-0.00254781	-0.000585665	0.00114745	0.00763293
-8.1836	-0.00156789	-0.00219053	-0.000469902	0.00105855	0.00763208
-8.17383	-0.00182239	-0.00181868	-0.000344699	0.000971433	0.00761935
-8.16407	-0.00206354	-0.00143291	-0.00021052	0.000886123	0.00759491
-8.1543	-0.0022905	-0.00103393	-6.79e-05	0.000802625	0.00755894
-8.14454	-0.00250252	-0.000622494	8.28e-05	0.000720934	0.00751162
-8.13477	-0.00269888	-0.000199427	0.000240831	0.000641034	0.0074532
-8.125	-0.00287891	0.00023441	0.000405744	0.000562895	0.00738391
-8.11524	-0.00304203	0.000678102	0.000576928	0.00048648	0.00730403
-8.10547	-0.00318768	0.00113069	0.000753777	0.000411737	0.00721385
-8.09571	-0.00331541	0.00159118	0.000935669	0.000338607	0.00711367
-8.08594	-0.0034248	0.00205852	0.00112196	0.000267019	0.00700381
-8.07618	-0.00351551	0.00253163	0.00131201	0.000196894	0.0068846
-8.06641	-0.00358727	0.00300942	0.00150515	0.00012814	0.00675639
-8.05664	-0.00363988	0.00349073	0.00170072	6.07e-05	0.00661954
-8.04688	-0.00367321	0.00397441	0.00189803	-5.65e-06	0.00647441
-8.03711	-0.0036872	0.00445926	0.00209641	-7.09e-05	0.00632138
-8.02735	-0.00368187	0.00494408	0.00229517	-0.00013524	0.00616081
-8.01758	-0.0036573	0.00542766	0.00249364	-0.000198767	0.00599309
-8.00782	-0.00361366	0.00590875	0.00269112	-0.000261627	0.00581861
-7.99805	-0.00355117	0.00638613	0.00288695	-0.000323962	0.00563774
-7.98829	-0.00347014	0.00685856	0.00308046	-0.000385916	0.00545086
-7.97852	-0.00337095	0.0073248	0.00327098	-0.000447641	0.00525835
-7.96875	-0.00325405	0.00778361	0.00345786	-0.000509291	0.00506059
-7.95899	-0.00311994	0.00823378	0.00364045	-0.000571022	0.00485793
-7.94922	-0.00296922	0.0086741	0.00381815	-0.000632995	0.00465074
-7.93946	-0.00280253	0.00910338	0.00399033	-0.000695372	0.00443936
-7.92969	-0.00262057	0.00952045	0.0041564	-0.000758315	0.00422414
-7.91993	-0.00242414	0.00992417	0.00431579	-0.000821988	0.00400541
-7.91016	-0.00221405	0.0103134	0.00446794	-0.000886554	0.00378347
-7.90039	-0.0019912	0.0106871	0.00461231	-0.000952176	0.00355863
-7.89063	-0.00175653	0.0110443	0.00474841	-0.00101902	0.00333119
-7.88086	-0.00151103	0.0113838	0.00487574	-0.00108723	0.0031014
-7.8711	-0.00125574	0.0117048	0.00499385	-0.00115697	0.00286954
-7.86133	-0.000991753	0.0120063	0.0051023	-0.0012284	0.00263584
-7.85157	-0.000720179	0.0122875	0.00520069	-0.00130166	0.00240052
-7.8418	-0.000442182	0.0125475	0.00528864	-0.00137689	0.00216379
-7.83204	-0.000158953	0.0127857	0.00536581	-0.00145423	0.00192585
-7.82227	0.000128289	0.0130013	0.00543188	-0.00153381	0.00168686
-7.8125	0.000418303	0.0131937	0.00548657	-0.00161575	0.00144698
-7.80274	0.000709825	0.0133622	0.00552962	-0.00170017	0.00120634
-7.79297	0.00100158	0.0135065	0.00556082	-0.00178719	0.000965065
-7.78321	0.00129228	0.0136259	0.00557997	-0.00187689	0.000723261
-7.77344	0.00158063	0.0137203	0.00558693	-0.00196936	0.000481011
-7.76368	0.00186534	0.0137892	0.00558155	-0.00206469	0.000238385
-7.75391	0.00214512	0.0138324	0.00556377	-0.00216295	-4.56e-06
-7.74414	0.00241869	0.0138498	0.00553351	-0.00226418	-0.000247789
-7.73438	0.00268477	0.0138412	0.00549076	-0.00236845	-0.000491273
-7.72461	0.00294213	0.0138066	0.00543552	-0.00247577	-0.000734999
-7.71485	0.00318952	0.0137461	0.00536783	-0.00258618	-0.000978967
-7.70508	0.00342574	0.0136598	0.00528777	-0.00269968	-0.00122319
-7.69532	0.00364964	0.0135478	0.00519544	-0.00281627	-0.00146768
-7.68555	0.00386006	0.0134104	0.00509097	-0.00293592	-0.00171248
-7.67579	0.00405593	0.0132479	0.00497453	-0.00305861	-0.00195761
-7.66602	0.00423618	0.0130608	0.00484631	-0.00318428	-0.00220313
-7.65625	0.00439982	0.0128494	0.00470654	-0.00331288	-0.00244908
-7.64649	0.00454591	0.0126144	0.00455546	-0.00344432	-0.0026955
-7.63672	0.00467354	0.0123562	0.00439336	-0.00357852	-0.00294247
-7.62696	0.0047819	0.0120755	0.00422054	-0.00371537	-0.00319002
-7.61719	0.00487021	0.011773	0.00403732	-0.00385474	-0.00343821
-7.60743	0.00493777	0.0114496	0.00384406	-0.0039965	-0.0036871
-7.59766	0.00498395	0.0111059	0.00364114	-0.00414049	-0.00393673
-7.58789	0.0050082	0.0107429	0.00342895	-0.00428654	-0.00418714
-7.57813	0.00501004	0.0103614	0.00320791	-0.00443446	-0.00443837
-7.56836	0.00498905	0.00996245	0.00297846	-0.00458406	-0.00469044
-7.5586	0.00494492	0.00954703	0.00274106	-0.00473513	-0.00494338
-7.54883	0.00487741	0.00911617	0.00249617	-0.00488742	-0.00519719
-7.53907	0.00478635	0.00867093	0.00224428	-0.00504069	-0.00545186
-7.5293	0.00467168	0.00821244	0.00198589	-0.00519469	-0.00570737
-7.51954	0.0045334	0.0077418	0.00172153	-0.00534914	-0.0059637
-7.50977	0.0043716	0.0072602	0.0014517	-0.00550375	-0.00622079
-7.5	0.00418649	0.00676879	0.00117695	-0.00565822	-0.00647858
-7.49024	0.00397831	0.00626878	0.000897824	-0.00581223	-0.00673698
-7.48047	0.00374744	0.00576137	0.000614867	-0.00596546	-0.00699588
-7.47071	0.00349431	0.00524777	0.000328637	-0.00611758	-0.00725517
-7.46094	0.00321946	0.00472922	3.97e-05	-0.00626822	-0.00751471
-7.45118	0.00292349	0.00420694	-0.000251397	-0.00641703	-0.00777432
-7.44141	0.0026071	0.00368214	-0.000544072	-0.00656364	-0.00803383
-7.43164	0.00227106	0.00315605	-0.000837765	-0.00670768	-0.00829302
-7.42188	0.00191624	0.00262987	-0.00113191	-0.00684874	-0.00855167
-7.41211	0.00154354	0.00210479	-0.00142595	-0.00698645	-0.00880952
-7.40235	0.001154	0.00158199	-0.00171932	-0.0071204	-0.0090663
-7.39258	0.000748665	0.00106263	-0.00201147	-0.00725018	-0.00932172
-7.38282	0.000328692	0.000547844	-0.00230186	-0.00737538	-0.00957544
-7.37305	-0.000104716	3.87e-05	-0.00258993	-0.00749559	-0.00982714
-7.36329	-0.000550291	-0.000463634	-0.00287516	-0.00761039	-0.0100764
-7.35352	-0.00100671	-0.000958204	-0.00315703	-0.00771936	-0.010323
-7.34375	-0.00147259	-0.00144397	-0.00343502	-0.0078221	-0.0105663
-7.33399	-0.00194652	-0.00191997	-0.00370863	-0.00791817	-0.0108061
-7.32422	-0.00242702	-0.00238528	-0.00397737	-0.00800717	-0.0110418
-7.31446	-0.00291259	-0.00283901	-0.00424076	-0.00808868	-0.011273
-7.30469	-0.00340169	-0.00328033	-0.00449835	-0.00816229	-0.0114992
-7.29493	-0.00389274	-0.00370844	-0.00474969	-0.00822761	-0.01172
-7.28516	-0.00438415	-0.00412262	-0.00499435	-0.00828425	-0.0119348
-7.27539	-0.00487431	-0.00452216	-0.00523191	-0.00833181	-0.0121431
-7.26563	-0.00536159	-0.00490644	-0.00546197	-0.00836991	-0.0123443
-7.25586	-0.00584436	-0.00527489	-0.00568415	-0.00839821	-0.012538
-7.2461	-0.00632099	-0.00562696	-0.0058981	-0.00841633	-0.0127236
-7.23633	-0.00678984	-0.0059622	-0.00610347	-0.00842394	-0.0129006
-7.22657	-0.0072493	-0.0062802	-0.00629994	-0.00842072	-0.0130683
-7.2168	-0.00769774	-0.00658059	-0.00648719	-0.00840636	-0.0132263
-7.20703	-0.00813359	-0.00686309	-0.00666495	-0.00838055	-0.0133739
-7.19727	-0.00855529	-0.00712746	-0.00683296	-0.00834304	-0.0135107
-7.1875	-0.00896129	-0.00737351	-0.00699097	-0.00829356	-0.013636
-7.17774	-0.00935012	-0.00760112	-0.00713875	-0.00823187	-0.0137494
-7.16797	-0.00972032	-0.00781023	-0.0072761	-0.00815778	-0.0138502
-7.15821	-0.0100705	-0.00800082	-0.00740285	-0.00807108	-0.0139381
-7.14844	-0.0103992	-0.00817293	-0.00751884	-0.0079716	-0.0140123
-7.13868	-0.0107053	-0.00832666	-0.00762391	-0.00785921	-0.0140725
-7.12891	-0.0109875	-0.00846216	-0.00771796	-0.00773379	-0.0141182
-7.11914	-0.0112446	-0.00857964	-0.00780089	-0.00759525	-0.0141489
-7.10938	-0.0114756	-0.00867933	-0.00787262	-0.00744352	-0.0141642
-7.09961	-0.0116793	-0.00876154	-0.00793309	-0.00727857	-0.0141636
-7.08985	-0.0118549	-0.00882661	-0.00798228	-0.0071004	-0.0141468
-7.08008	-0.0120015	-0.00887492	-0.00802015	-0.00690901	-0.0141133
-7.07032	-0.0121184	-0.00890691	-0.00804671	-0.00670448	-0.0140629
-7.06055	-0.0122048	-0.00892302	-0.008062	-0.00648687	-0.0139953
-7.05078	-0.0122602	-0.00892378	-0.00806604	-0.00625631	-0.0139101
-7.04102	-0.0122841	-0.00890971	-0.0080589	-0.00601293	-0.0138071
-7.03125	-0.0122761	-0.00888137	-0.00804066	-0.00575691	-0.0136862
-7.02149	-0.0122359	-0.00883938	-0.00801141	-0.00548846	-0.0135472
-7.01172	-0.0121632	-0.00878433	-0.00797128	-0.00520781	-0.0133898
-7.00196	-0.012058	-0.00871689	-0.00792038	-0.00491523	-0.0132141
-6.99219	-0.0119204	-0.0086377	-0.00785886	-0.00461103	-0.01302
-6.98243	-0.0117503	-0.00854746	-0.00778689	-0.00429552	-0.0128075
-6.97266	-0.0115481	-0.00844686	-0.00770465	-0.00396908	-0.0125766
-6.96289	-0.011314	-0.0083366	-0.00761232	-0.00363209	-0.0123274
-6.95313	-0.0110484	-0.0082174	-0.00751011	-0.00328498	-0.01206
-6.94336	-0.010752	-0.00808997	-0.00739823	-0.00292819	-0.0117746
-6.9336	-0.0104252	-0.00795504	-0.00727693	-0.00256221	-0.0114714
-6.92383	-0.0100689	-0.00781333	-0.00714644	-0.00218754	-0.0111507
-6.91407	-0.00968374	-0.00766557	-0.00700702	-0.00180472	-0.0108127
-6.9043	-0.00927077	-0.00751245	-0.00685892	-0.00141429	-0.0104578
-6.89453	-0.00883093	-0.00735469	-0.00670243	-0.00101686	-0.0100863
-6.88477	-0.00836534	-0.00719298	-0.00653783	-0.000613024	-0.00969877
-6.875	-0.00787516	-0.007028	-0.00636542	-0.000203414	-0.0092956
-6.86524	-0.00736165	-0.00686041	-0.00618548	0.000211314	-0.00887731
-6.85547	-0.00682616	-0.00669085	-0.00599833	0.00063049	-0.00844446
-6.84571	-0.0062701	-0.00651996	-0.00580428	0.00105342	-0.00799763
-6.83594	-0.00569495	-0.00634832	-0.00560364	0.0014794	-0.00753747
-6.82618	-0.00510225	-0.00617653	-0.00539676	0.0019077	-0.00706462
-6.81641	-0.00449363	-0.00600512	-0.00518394	0.00233758	-0.0065798
-6.80664	-0.00387074	-0.00583463	-0.00496553	0.0027683	-0.00608374
-6.79688	-0.00323529	-0.00566555	-0.00474185	0.00319908	-0.0055772
-6.78711	-0.00258906	-0.00549833	-0.00451325	0.00362917	-0.00506098
-6.77735	-0.00193383	-0.00533341	-0.00428007	0.00405777	-0.00453589
-6.76758	-0.00127143	-0.00517119	-0.00404264	0.00448411	-0.00400279
-6.75782	-0.000603735	-0.00501202	-0.0038013	0.0049074	-0.00346254
-6.74805	6.74e-05	-0.00485624	-0.00355639	0.00532684	-0.00291602
-6.73828	0.000740031	-0.00470414	-0.00330827	0.00574165	-0.00236416
-6.72852	0.0014123	-0.00455598	-0.00305725	0.00615105	-0.00180786
-6.71875	0.00208228	-0.00441198	-0.00280368	0.00655424	-0.00124806
-6.70899	0.00274808	-0.00427232	-0.00254789	0.00695045	-0.000685711
-6.69922	0.00340778	-0.00413716	-0.00229021	0.00733891	-0.000121751
-6.68946	0.00405953	-0.00400659	-0.00203097	0.00771887	0.00044286
-6.67969	0.00470145	-0.00388072	-0.00177049	0.00808956	0.00100717
-6.66993	0.00533172	-0.00375957	-0.00150909	0.00845026	0.00157022
-6.66016	0.00594855	-0.00364316	-0.00124709	0.00880025	0.00213107
-6.65039	0.00655017	-0.00353146	-0.000984783	0.00913882	0.00268877
-6.64063	0.00713488	-0.00342441	-0.000722485	0.0094653	0.00324239
-6.63086	0.00770102	-0.00332194	-0.000460489	0.00977902	0.00379101
-6.6211	0.00824699	-0.00322391	-0.000199084	0.0100793	0.00433374
-6.61133	0.00877124	-0.00313019	6.14e-05	0.0103656	0.00486968
-6.60157	0.0092723	-0.0030406	0.000320821	0.0106373	0.00539798
-6.5918	0.00974877	-0.00295495	0.000578775	0.0108939	0.00591779
-6.58203	0.0101993	-0.002873	0.000835046	0.0111347	0.0064283
-6.57227	0.0106227	-0.00279453	0.00108938	0.0113593	0.00692874
-6.5625	0.0110178	-0.00271925	0.00134153	0.0115673	0.00741834
-6.55274	0.0113835	-0.0026469	0.00159125	0.0117581	0.00789639
-6.54297	0.0117188	-0.00257717	0.00183832	0.0119314	0.00836221
-6.53321	0.0120228	-0.00250974	0.00208251	0.0120869	0.00881514
-6.52344	0.0122948	-0.0024443	0.00232362	0.0122241	0.0092546
-6.51368	0.0125341	-0.00238051	0.00256143	0.0123428	0.00968
-6.50391	0.01274	-0.00231803	0.00279574	0.0124427	0.0100908
-6.49414	0.0129121	-0.0022565	0.00302638	0.0125236	0.0104866
-6.48438	0.0130501	-0.00219559	0.00325315	0.0125854	0.0108669
-6.47461	0.0131535	-0.00213492	0.00347589	0.0126279	0.0112314
-6.46485	0.0132224	-0.00207417	0.00369443	0.0126509	0.0115796
-6.45508	0.0132566	-0.00201296	0.00390861	0.0126545	0.0119113
-6.44532	0.0132561	-0.00195098	0.0041183	0.0126386	0.0122264
-6.43555	0.0132212	-0.00188786	0.00432333	0.0126032	0.0125244
-6.42578	0.0131521	-0.0018233	0.0045236	0.0125484	0.0128055
-6.41602	0.0130492	-0.00175698	0.00471896	0.0124743	0.0130693
-6.40625	0.0129129	-0.00168859	0.0049093	0.0123811	0.013316
-6.39649	0.0127439	-0.00161785	0.00509451	0.0122688	0.0135455
-6.38672	0.0125427	-0.00154448	0.00527448	0.0121379	0.0137579
-6.37696	0.0123102	-0.00146824	0.00544912	0.0119884	0.0139532
-6.36719	0.0120472	-0.0013889	0.00561833	0.0118208	0.0141316
-6.35743	0.0117548	-0.00130624	0.00578203	0.0116353	0.0142934
-6.34766	0.0114338	-0.00122008	0.00594014	0.0114324	0.0144387
-6.33789	0.0110856	-0.00113025	0.00609258	0.0112123	0.0145678
-6.32813	0.0107112	-0.00103662	0.00623928	0.0109757	0.0146812
-6.31836	0.010312	-0.00093906	0.00638018	0.010723	0.014779
-6.3086	0.00988934	-0.000837499	0.00651521	0.0104546	0.0148618
-6.29883	0.00944464	-0.000731873	0.00664432	0.0101712	0.0149299
-6.28907	0.00897938	-0.000622151	0.00676745	0.00987329	0.0149839
-6.2793	0.00849512	-0.000508329	0.00688456	0.00956148	0.0150242
-6.26953	0.00799345	-0.000390433	0.0069956	0.00923641	0.0150514
-6.25977	0.00747601	-0.000268516	0.00710052	0.00889875	0.0150661
-6.25	0.0069445	-0.000142661	0.00719928	0.00854916	0.0150688
-6.24024	0.00640063	-1.3e-05	0.00729185	0.00818836	0.01506
-6.23047	0.00584614	0.000120395	0.00737817	0.00781707	0.0150405
-6.22071	0.00528283	0.000257291	0.00745823	0.00743602	0.0150109
-6.21094	0.00471247	0.000397518	0.00753198	0.00704599	0.0149718
-6.20118	0.00413688	0.000540857	0.00759939	0.00664773	0.0149239
-6.19141	0.00355785	0.000687064	0.00766042	0.00624206	0.0148678
-6.18164	0.00297721	0.000835871	0.00771505	0.00582975	0.0148042
-6.17188	0.00239675	0.000986987	0.00776325	0.00541163	0.0147338
-6.16211	0.00181828	0.0011401	0.00780498	0.0049885	0.0146572
-6.15235	0.00124356	0.00129488	0.0078402	0.0045612	0.0145751
-6.14258	0.000674345	0.00145096	0.0078689	0.00413055	0.014488
-6.13282	0.00011237	0.00160799	0.00789104	0.00369737	0.0143968
-6.12305	-0.000440678	0.00176557	0.00790659	0.0032625	0.0143019
-6.11328	-0.000983147	0.00192332	0.00791552	0.00282675	0.0142039
-6.10352	-0.00151343	0.00208081	0.00791779	0.00239097	0.0141035
-6.09375	-0.00202996	0.00223763	0.00791338	0.00195595	0.0140012
-6.08399	-0.00253124	0.00239335	0.00790226	0.00152251	0.0138975
-6.07422	-0.00301581	0.00254754	0.00788439	0.00109146	0.0137929
-6.06446	-0.0034823	0.00269975	0.00785974	0.00066357	0.0136879
-6.05469	-0.00392937	0.00284955	0.00782828	0.000239628	0.0135829
-6.04492	-0.0043558	0.0029965	0.00778999	-0.000179608	0.0134783
-6.03516	-0.00476039	0.00314015	0.00774482	-0.000593392	0.0133744
-6.02539	-0.00514205	0.00328009	0.00769276	-0.00100099	0.0132716
-6.01563	-0.00549977	0.00341588	0.00763377	-0.00140171	0.0131702
-6.00586	-0.0058326	0.0035471	0.00756784	-0.00179485	0.0130703
-5.9961	-0.0061397	0.00367336	0.00749492	-0.00217974	0.0129722
-5.98633	-0.00642032	0.00379425	0.007415	-0.00255575	0.012876
-5.97657	-0.00667377	0.0039094	0.00732806	-0.00292225	0.0127819
-5.9668	-0.00689947	0.00401846	0.00723408	-0.00327866	0.0126898
-5.95703	-0.00709694	0.00412107	0.00713305	-0.00362441	0.0125997
-5.94727	-0.00726577	0.00421692	0.00702495	-0.00395895	0.0125117
-5.9375	-0.00740567	0.00430572	0.00690977	-0.00428178	0.0124257
-5.92774	-0.00751642	0.00438718	0.00678752	-0.00459243	0.0123414
-5.91797	-0.00759792	0.00446106	0.00665818	-0.00489044	0.0122587
-5.90821	-0.00765013	0.00452715	0.00652177	-0.00517539	0.0121775
-5.89844	-0.00767313	0.00458524	0.0063783	-0.0054469	0.0120973
-5.88867	-0.00766708	0.00463517	0.00622778	-0.00570461	0.012018
-5.87891	-0.00763224	0.00467682	0.00607025	-0.00594821	0.011939
-5.86914	-0.00756895	0.00471009	0.00590572	-0.0061774	0.0118602
-5.85938	-0.00747764	0.0047349	0.00573424	-0.00639192	0.0117809
-5.84961	-0.00735882	0.00475123	0.00555586	-0.00659157	0.0117007
-5.83985	-0.0072131	0.00475907	0.00537062	-0.00677615	0.011619
-5.83008	-0.00704115	0.00475846	0.0051786	-0.0069455	0.0115355
-5.82032	-0.00684373	0.00474946	0.00497986	-0.00709951	0.0114493
-5.81055	-0.00662168	0.00473218	0.0047745	-0.00723809	0.01136
-5.80078	-0.00637589	0.00470675	0.00456259	-0.00736118	0.0112669
-5.79102	-0.00610734	0.00467335	0.00434425	-0.00746877	0.0111694
-5.78125	-0.00581707	0.00463217	0.00411959	-0.00756086	0.0110667
-5.77149	-0.00550617	0.00458346	0.00388874	-0.00763751	0.0109581
-5.76172	-0.0051758	0.00452749	0.00365183	-0.00769879	0.010843
-5.75196	-0.00482716	0.00446454	0.00340902	-0.0077448	0.0107205
-5.74219	-0.00446151	0.00439495	0.00316046	-0.00777568	0.0105901
-5.73242	-0.00408015	0.00431909	0.00290634	-0.00779161	0.0104509
-5.72266	-0.00368441	0.00423734	0.00264683	-0.00779277	0.0103021
-5.71289	-0.00327568	0.0041501	0.00238215	-0.0077794	0.0101431
-5.70313	-0.00285536	0.00405783	0.00211251	-0.00775174	0.00997318
-5.69336	-0.00242488	0.00396096	0.00183812	-0.00771008	0.00979151
-5.6836	-0.00198569	0.00386	0.00155925	-0.00765473	0.00959742
-5.67383	-0.00153926	0.00375543	0.00127613	-0.00758601	0.00939023
-5.66407	-0.00108708	0.00364777	0.000989045	-0.00750427	0.00916926
-5.6543	-0.000630629	0.00353756	0.000698267	-0.0074099	0.00893386
-5.64453	-0.0001714	0.00342533	0.000404094	-0.00730329	0.00868342
-5.63477	0.000289115	0.00331163	0.000106834	-0.00718486	0.00841734
-5.625	0.000749435	0.00319704	-0.000193192	-0.00705504	0.00813507
-5.61524	0.00120809	0.00308211	-0.000495649	-0.0069143	0.00783609
-5.60547	0.00166361	0.00296741	-0.000800192	-0.00676311	0.00751992
-5.59571	0.00211458	0.00285351	-0.00110646	-0.00660196	0.00718613
-5.58594	0.00255957	0.00274097	-0.00141409	-0.00643135	0.00683433
-5.57617	0.0029972	0.00263036	-0.00172269	-0.00625179	0.00646418
-5.56641	0.00342613	0.00252222	-0.00203187	-0.00606382	0.0060754
-5.55664	0.00384502	0.0024171	-0.00234124	-0.00586798	0.00566775
-5.54688	0.00425261	0.00231552	-0.00265037	-0.00566481	0.00524107
-5.53711	0.00464766	0.00221801	-0.00295885	-0.00545488	0.00479522
-5.52735	0.00502898	0.00212504	-0.00326625	-0.00523874	0.00433016
-5.51758	0.00539543	0.00203711	-0.00357213	-0.00501698	0.00384589
-5.50782	0.00574594	0.00195465	-0.00387605	-0.00479017	0.00334249
-5.49805	0.00607946	0.0018781	-0.00417755	-0.00455889	0.00282007
-5.48828	0.00639503	0.00180785	-0.00447619	-0.00432371	0.00227885
-5.47852	0.00669173	0.00174428	-0.0047715	-0.00408523	0.00171909
-5.46875	0.00696872	0.00168772	-0.00506301	-0.00384403	0.00114112
-5.45899	0.0072252	0.00163847	-0.00535028	-0.00360069	0.000545341
-5.44922	0.00746046	0.00159681	-0.00563282	-0.00335579	-6.78e-05
-5.43946	0.00767385	0.00156297	-0.00591017	-0.00310991	-0.000697687
-5.42969	0.00786477	0.00153714	-0.00618186	-0.00286363	-0.0013438
-5.41992	0.00803273	0.00151947	-0.00644744	-0.00261751	-0.00200545
-5.41016	0.00817728	0.00151009	-0.00670643	-0.00237212	-0.00268189
-5.40039	0.00829804	0.00150907	-0.00695838	-0.00212801	-0.00337232
-5.39063	0.00839472	0.00151642	-0.00720284	-0.00188572	-0.0040759
-5.38086	0.00846709	0.00153215	-0.00743936	-0.00164581	-0.00479168
-5.3711	0.00851499	0.00155619	-0.0076675	-0.00140878	-0.00551869
-5.36133	0.00853835	0.00158844	-0.00788682	-0.00117517	-0.00625589
-5.35157	0.00853714	0.00162876	-0.00809691	-0.000945479	-0.00700219
-5.3418	0.00851144	0.00167697	-0.00829735	-0.000720199	-0.00775643
-5.33203	0.00846135	0.00173281	-0.00848775	-0.000499811	-0.00851741
-5.32227	0.00838709	0.00179604	-0.00866771	-0.000284781	-0.0092839
-5.3125	0.00828891	0.00186631	-0.00883686	-7.56e-05	-0.0100546
-5.30274	0.00816715	0.00194329	-0.00899485	0.000127408	-0.0108282
-5.29297	0.00802219	0.00202656	-0.00914132	0.000323711	-0.0116033
-5.28321	0.00785451	0.0021157	-0.00927595	0.00051294	-0.0123785
-5.27344	0.0076646	0.00221022	-0.00939844	0.00069471	-0.0131524
-5.26367	0.00745306	0.00230961	-0.00950848	0.00086865	-0.0139235
-5.25391	0.0072205	0.00241332	-0.00960582	0.00103441	-0.0146903
-5.24414	0.00696762	0.00252079	-0.0096902	0.00119166	-0.0154514
-5.23438	0.00669516	0.0026314	-0.00976139	0.00134008	-0.0162052
-5.22461	0.0064039	0.00274451	-0.00981918	0.00147937	-0.0169502
-5.21485	0.00609467	0.00285947	-0.0098634	0.00160928	-0.0176849
-5.20508	0.00576835	0.00297559	-0.00989386	0.00172953	-0.0184077
-5.19532	0.00542586	0.00309216	-0.00991045	0.00183991	-0.0191172
-5.18555	0.00506814	0.00320847	-0.00991304	0.00194019	-0.0198117
-5.17578	0.00469619	0.00332378	-0.00990155	0.00203019	-0.0204898
-5.16602	0.00431103	0.00343734	-0.00987591	0.00210974	-0.02115
-5.15625	0.0039137	0.00354839	-0.00983608	0.00217869	-0.0217908
-5.14649	0.00350528	0.00365618	-0.00978206	0.00223692	-0.0224107
-5.13672	0.00308686	0.00375994	-0.00971385	0.00228432	-0.0230084
-5.12696	0.00265955	0.00385891	-0.0096315	0.00232083	-0.0235824
-5.11719	0.00222449	0.00395234	-0.00953507	0.00234637	-0.0241314
-5.10742	0.0017828	0.00403947	-0.00942466	0.00236091	-0.0246541
-5.09766	0.00133564	0.00411957	-0.00930038	0.00236446	-0.0251492
-5.08789	0.000884159	0.00419191	-0.00916238	0.002357	-0.0256155
-5.07813	0.000429519	0.00425579	-0.00901084	0.00233859	-0.0260518
-5.06836	-2.71e-05	0.00431052	-0.00884594	0.00230928	-0.0264571
-5.0586	-0.00048463	0.00435545	-0.00866793	0.00226914	-0.0268301
-5.04883	-0.000941843	0.00438993	-0.00847703	0.00221829	-0.0271701
-5.03907	-0.00139763	0.00441337	-0.00827353	0.00215684	-0.027476
-5.0293	-0.00185088	0.00442519	-0.00805773	0.00208495	-0.027747
-5.01953	-0.00230048	0.00442486	-0.00782994	0.0020028	-0.0279822
-5.00977	-0.00274535	0.00441189	-0.00759051	0.00191056	-0.0281811
-5	-0.00318441	0.00438581	-0.00733982	0.00180846	-0.0283428
-4.99024	-0.00361664	0.00434622	-0.00707824	0.00169674	-0.028467
-4.98047	-0.00404101	0.00429276	-0.00680619	0.00157565	-0.028553
-4.97071	-0.00445654	0.00422509	-0.00652411	0.00144548	-0.0286004
-4.96094	-0.00486229	0.00414297	-0.00623243	0.00130652	-0.028609
-4.95117	-0.00525732	0.00404616	-0.00593164	0.0011591	-0.0285785
-4.94141	-0.00564075	0.00393452	-0.00562222	0.00100356	-0.0285087
-4.93164	-0.00601175	0.00380791	-0.00530467	0.00084026	-0.0283996
-4.92188	-0.00636949	0.00366631	-0.00497952	0.000669581	-0.028251
-4.91211	-0.00671322	0.0035097	-0.00464729	0.000491921	-0.0280633
-4.90235	-0.00704222	0.00333815	-0.00430855	0.000307697	-0.0278364
-4.89258	-0.0073558	0.00315178	-0.00396384	0.000117341	-0.0275706
-4.88282	-0.00765333	0.00295076	-0.00361375	-7.87e-05	-0.0272663
-4.87305	-0.00793423	0.00273532	-0.00325885	-0.000279947	-0.0269239
-4.86328	-0.00819796	0.00250577	-0.00289975	-0.000485934	-0.0265439
-4.85352	-0.00844403	0.00226244	-0.00253703	-0.000696161	-0.0261268
-4.84375	-0.008672	0.00200574	-0.00217132	-0.000910119	-0.0256734
-4.83399	-0.00888149	0.00173614	-0.00180322	-0.00112729	-0.0251842
-4.82422	-0.00907216	0.00145414	-0.00143335	-0.00134714	-0.0246602
-4.81446	-0.00924373	0.00116033	-0.00106233	-0.00156912	-0.0241021
-4.80469	-0.00939595	0.000855306	-0.000690797	-0.00179269	-0.023511
-4.79492	-0.00952865	0.000539754	-0.000319367	-0.00201728	-0.0228877
-4.78516	-0.00964169	0.000214387	5.13e-05	-0.00224233	-0.0222335
-4.77539	-0.00973501	-0.000120031	0.000420676	-0.00246727	-0.0215494
-4.76563	-0.00980857	-0.000462694	0.000788043	-0.0026915	-0.0208365
-4.75586	-0.0098624	-0.000812754	0.00115281	-0.00291445	-0.0200962
-4.7461	-0.00989657	-0.00116933	0.00151438	-0.00313555	-0.0193297
-4.73633	-0.0099112	-0.00153149	0.00187212	-0.00335419	-0.0185383
-4.72656	-0.00990649	-0.0018983	0.00222545	-0.00356979	-0.0177234
-4.7168	-0.00988263	-0.00226878	0.00257376	-0.00378177	-0.0168865
-4.70703	-0.00983992	-0.00264191	0.00291648	-0.00398954	-0.0160289
-4.69727	-0.00977865	-0.00301667	0.00325304	-0.00419253	-0.0151523
-4.6875	-0.00969921	-0.00339202	0.00358286	-0.00439015	-0.014258
-4.67774	-0.00960199	-0.0037669	0.0039054	-0.00458186	-0.0133477
-4.66797	-0.00948743	-0.00414024	0.00422012	-0.00476708	-0.0124228
-4.65821	-0.00935604	-0.00451096	0.0045265	-0.00494527	-0.011485
-4.64844	-0.00920834	-0.00487799	0.00482403	-0.00511589	-0.0105359
-4.63867	-0.0090449	-0.00524025	0.00511222	-0.00527841	-0.00957699
-4.62891	-0.00886633	-0.00559667	0.0053906	-0.00543233	-0.00860998
-4.61914	-0.00867325	-0.00594618	0.00565871	-0.00557714	-0.00763643
-4.60938	-0.00846635	-0.00628774	0.0059161	-0.00571237	-0.00665797
-4.59961	-0.00824632	-0.00662031	0.00616237	-0.00583755	-0.00567617
-4.58985	-0.00801389	-0.00694288	0.0063971	-0.00595224	-0.00469264
-4.58008	-0.00776982	-0.00725445	0.00661993	-0.00605602	-0.00370894
-4.57031	-0.00751488	-0.00755408	0.00683049	-0.00614849	-0.00272664
-4.56055	-0.0072499	-0.00784083	0.00702845	-0.00622927	-0.00174727
-4.55078	-0.00697567	-0.00811381	0.00721349	-0.006298	-0.000772338
-4.54102	-0.00669305	-0.00837217	0.00738534	-0.00635437	0.000196658
-4.53125	-0.00640288	-0.0086151	0.00754371	-0.00639807	0.00115827
-4.52149	-0.00610605	-0.00884182	0.00768838	-0.00642882	0.00211107
-4.51172	-0.00580342	-0.00905162	0.00781912	-0.00644639	0.00305368
-4.50196	-0.00549588	-0.00924384	0.00793574	-0.00645055	0.00398474
-4.49219	-0.00518433	-0.00941785	0.00803808	-0.00644113	0.00490295
-4.48242	-0.00486967	-0.0095731	0.008126	-0.00641797	0.00580706
-4.47266	-0.00455278	-0.00970909	0.00819938	-0.00638095	0.00669584
-4.46289	-0.00423457	-0.00982538	0.00825813	-0.00632999	0.00756813
-4.45313	-0.00391592	-0.00992158	0.0083022	-0.00626502	0.00842281
-4.44336	-0.00359773	-0.00999739	0.00833155	-0.00618604	0.00925881
-4.4336	-0.00328087	-0.0100526	0.00834618	-0.00609305	0.0100751
-4.42383	-0.00296621	-0.0100869	0.0083461	-0.0059861	0.0108708
-4.41406	-0.0026546	-0.0101003	0.00833136	-0.00586528	0.0116449
-4.4043	-0.00234687	-0.0100926	0.00830204	-0.00573071	0.0123966
-4.39453	-0.00204385	-0.010064	0.00825825	-0.00558253	0.0131252
-4.38477	-0.00174634	-0.0100145	0.0082001	-0.00542095	0.0138299
-4.375	-0.00145511	-0.00994417	0.00812777	-0.00524619	0.0145099
-4.36524	-0.00117092	-0.00985333	0.00804142	-0.0050585	0.0151648
-4.35547	-0.000894494	-0.00974223	0.00794127	-0.00485818	0.015794
-4.34571	-0.000626527	-0.00961121	0.00782757	-0.00464555	0.016397
-4.33594	-0.000367691	-0.00946068	0.00770057	-0.00442099	0.0169733
-4.32617	-0.000118621	-0.00929111	0.00756056	-0.00418487	0.0175226
-4.31641	0.000120082	-0.00910303	0.00740785	-0.00393764	0.0180446
-4.30664	0.000347851	-0.00889704	0.00724279	-0.00367973	0.018539
-4.29688	0.000564156	-0.00867377	0.00706574	-0.00341165	0.0190057
-4.28711	0.000768507	-0.00843394	0.0068771	-0.00313392	0.0194444
-4.27735	0.000960454	-0.00817828	0.00667726	-0.00284706	0.0198551
-4.26758	0.00113959	-0.0079076	0.00646668	-0.00255165	0.0202378
-4.25781	0.00130554	-0.00762275	0.0062458	-0.0022483	0.0205925
-4.24805	0.00145799	-0.0073246	0.00601511	-0.00193761	0.0209192
-4.23828	0.00159666	-0.00701409	0.0057751	-0.00162024	0.0212182
-4.22852	0.00172131	-0.00669218	0.0055263	-0.00129685	0.0214895
-4.21875	0.00183177	-0.00635987	0.00526924	-0.000968112	0.0217334
-4.20899	0.00192789	-0.00601816	0.00500449	-0.000634732	0.0219501
-4.19922	0.00200957	-0.00566811	0.00473261	-0.000297425	0.02214
-4.18946	0.00207679	-0.0053108	0.0044542	4.31e-05	0.0223034
-4.17969	0.00212953	-0.00494729	0.00416987	0.000386045	0.0224406
-4.16992	0.00216785	-0.00457868	0.00388023	0.000730719	0.0225522
-4.16016	0.00219185	-0.00420609	0.00358591	0.00107634	0.0226385
-4.15039	0.00220169	-0.00383062	0.00328757	0.00142216	0.0227
-4.14063	0.00219755	-0.00345337	0.00298585	0.00176739	0.0227372
-4.13086	0.00217968	-0.00307547	0.00268143	0.00211129	0.0227508
-4.1211	0.00214837	-0.00269799	0.00237497	0.00245307	0.0227412
-4.11133	0.00210396	-0.00232204	0.00206714	0.00279198	0.022709
-4.10156	0.00204682	-0.00194867	0.00175864	0.00312726	0.0226548
-4.0918	0.00197739	-0.00157895	0.00145015	0.00345816	0.0225794
-4.08203	0.00189613	-0.00121389	0.00114235	0.00378393	0.0224832
-4.07227	0.00180355	-0.000854498	0.000835945	0.00410386	0.022367
-4.0625	0.00170021	-0.000501745	0.00053161	0.00441723	0.0222315
-4.05274	0.0015867	-0.000156566	0.000230034	0.00472334	0.0220772
-4.04297	0.00146364	0.000180143	-6.81e-05	0.00502152	0.0219049
-4.03321	0.0013317	0.000507525	-0.000362122	0.00531109	0.0217153
-4.02344	0.00119158	0.000824765	-0.00065136	0.00559144	0.0215091
-4.01367	0.00104401	0.0011311	-0.000935156	0.00586194	0.0212869
-4.00391	0.000889742	0.0014258	-0.00121286	0.00612202	0.0210495
-3.99414	0.000729576	0.00170821	-0.00148384	0.00637111	0.0207974
-3.98438	0.000564322	0.00197772	-0.00174747	0.0066087	0.0205315
-3.97461	0.000394817	0.00223375	-0.00200315	0.00683427	0.0202523
-3.96485	0.00022192	0.00247583	-0.00225029	0.00704738	0.0199606
-3.95508	4.65e-05	0.00270349	-0.00248831	0.0072476	0.019657
-3.94531	-0.00013053	0.00291637	-0.00271666	0.00743453	0.0193421
-3.93555	-0.000308285	0.00311414	-0.00293482	0.00760783	0.0190165
[truncated: 44,222 more rows]

## Sheet: Fig3cde_IsochroneEarly
Uterine site index	Uterine site coordinates			Triangulation of uteirne sites				Contraction
[truncated: 637 more rows]

[truncated: 11 more sheets: Fig4a, Fig4b, Fig4c, Fig4d, Fig4e, Fig5a, Fig5b, Fig5c, Fig5d, Fig5e, SupplementaryInfo_Fig.S2]
